# Supplementary material for: Genome-wide methylation, transcriptome and characteristic metabolites reveal the balance between diosgenin and brassinosteroids in Dioscorea zingiberensis
Source: Hortic Res. 2024 Feb 23;11(4):uhae056. doi: 10.1093/hr/uhae056 (PMC11040209; doi:10.1093/hr/uhae056)
Supplement: Web_Material_uhae055 [file web_material_uhae056.zip]

Archive with 15 entries (15 files):
- Supplementary Data Figure1.tif
- Supplementary Data Figure2.tif
- Supplementary Data Figure3.tif
- Supplementary Data Figure4.tif
- Supplementary Data Figure5.tif
- Supplementary Data Figure6.tif
- Supplementary Data Figure7.tif
- Supplementary Data Figure8.tif
- Supplementary Data Table 1.xlsx
- Supplementary Data Table 2.xlsx
- Supplementary Data Table 3.xlsx
- Supplementary Data Table 4.xlsx
- Supplementary Data Table 5.xlsx
- Supplementary Data Table 6.xlsx
- Supplementary Data Table 7.xlsx
