# Supplementary material for: Genome-wide methylation, transcriptome and characteristic metabolites reveal the balance between diosgenin and brassinosteroids in Dioscorea zingiberensis
Source: Hortic Res. 2024 Feb 23;11(4):uhae056. doi: 10.1093/hr/uhae056 (PMC11040209; doi:10.1093/hr/uhae056)
Supplement: Web_Material_uhae055 [file web_material_uhae056.zip › Supplementary Data Table 1.xlsx]

## Sheet: RNA-seq
Library Name	Sample	Raw Reads	Clean Reads	Raw Base(G)	Clean Base(G)	Effective(%)	Error(%)	Q20(%)	Q30(%)	GC(%)
FRAS220243046-1r	DZB0H_1	44915734	43994000	6.74	6.6	97.95	0.03	96.96	91.79	47.07
FRAS220243047-1r	DZB0H_2	44313384	43070842	6.65	6.46	97.2	0.03	97.43	92.8	46.44
FRAS220243048-1r	DZB0H_3	42135436	41151112	6.32	6.17	97.66	0.03	97.62	93.16	46.22
FRAS220243049-1r	DZB6H_1	41345206	39923594	6.2	5.99	96.56	0.03	97.61	93.25	46.34
FRAS220243050-1r	DZB6H_2	44224092	43483506	6.63	6.52	98.33	0.03	97.46	92.83	46.77
FRAS220243051-1r	DZB6H_3	47825858	46129518	7.17	6.92	96.45	0.03	97.61	93.15	45.26
FRAS220243052-1r	DZB12H_1	48057328	47380694	7.21	7.11	98.59	0.03	97.17	92.16	46.21
FRAS220243053-1r	DZB12H_2	46214684	45528770	6.93	6.83	98.52	0.03	97.52	92.97	46.13
FRAS220243054-1r	DZB12H_3	43475828	43046312	6.52	6.46	99.01	0.03	97.52	92.96	46.37
FRAS220243055-1r	DZB24H_1	46257750	45685872	6.94	6.85	98.76	0.03	97.52	92.97	46.86
FRAS220243056-1r	DZB24H_2	44798898	44324754	6.72	6.65	98.94	0.03	97.34	92.56	46.84
FRAS220243057-1r	DZB24H_3	43407740	42980108	6.51	6.45	99.01	0.03	97.44	92.78	46.66
FRAS220243058-1r	DZB48H_1	42121528	41652738	6.32	6.25	98.89	0.03	97.63	93.16	46.53
FRAS220243059-1r	DZB48H_2	46231964	45645706	6.93	6.85	98.73	0.03	97.7	93.35	46.27
FRAS220243060-1r	DZB48H_3	44515852	44156982	6.68	6.62	99.19	0.03	97.5	92.93	46.41
