# Supplementary material for: Genome-wide methylation, transcriptome and characteristic metabolites reveal the balance between diosgenin and brassinosteroids in Dioscorea zingiberensis
Source: Hortic Res. 2024 Feb 23;11(4):uhae056. doi: 10.1093/hr/uhae056 (PMC11040209; doi:10.1093/hr/uhae056)
Supplement: Web_Material_uhae055 [file web_material_uhae056.zip › Supplementary Data Table 2.xlsx]

## Sheet: black
D.zingiberensis_LG09_G01938
D.zingiberensis_LG09_G01856
D.zingiberensis_LG09_G01843
D.zingiberensis_LG09_G01812
D.zingiberensis_LG09_G01786
D.zingiberensis_LG09_G01753
D.zingiberensis_LG09_G01722
D.zingiberensis_LG09_G01716
D.zingiberensis_LG09_G01702
D.zingiberensis_LG09_G01666
D.zingiberensis_LG09_G01606
D.zingiberensis_LG09_G01458
D.zingiberensis_LG09_G01201
D.zingiberensis_LG09_G01191
D.zingiberensis_LG09_G01143
D.zingiberensis_LG09_G01087
D.zingiberensis_LG09_G00873
D.zingiberensis_LG09_G00835
D.zingiberensis_LG09_G00758
D.zingiberensis_LG09_G00449
D.zingiberensis_LG09_G00400
D.zingiberensis_LG09_G00277
D.zingiberensis_LG09_G00170
D.zingiberensis_LG09_G00082
D.zingiberensis_LG08_G02016
D.zingiberensis_LG08_G01963
D.zingiberensis_LG08_G01880
D.zingiberensis_LG08_G01875
D.zingiberensis_LG08_G01375
D.zingiberensis_LG08_G01338
D.zingiberensis_LG08_G00909
D.zingiberensis_LG08_G00905
D.zingiberensis_LG08_G00777
D.zingiberensis_LG08_G00523
D.zingiberensis_LG08_G00318
D.zingiberensis_LG08_G00115
D.zingiberensis_LG08_G00113
D.zingiberensis_LG07_G02187
D.zingiberensis_LG07_G02115
D.zingiberensis_LG07_G02028
D.zingiberensis_LG07_G02027
D.zingiberensis_LG07_G01467
D.zingiberensis_LG07_G01419
D.zingiberensis_LG07_G01164
D.zingiberensis_LG07_G01150
D.zingiberensis_LG07_G01136
D.zingiberensis_LG07_G01129
D.zingiberensis_LG07_G01057
D.zingiberensis_LG07_G00811
D.zingiberensis_LG07_G00724
D.zingiberensis_LG07_G00704
D.zingiberensis_LG07_G00675
D.zingiberensis_LG07_G00533
D.zingiberensis_LG07_G00245
D.zingiberensis_LG07_G00169
D.zingiberensis_LG07_G00110
D.zingiberensis_LG07_G00039
D.zingiberensis_LG07_G00012
D.zingiberensis_LG06_G01728
D.zingiberensis_LG06_G01410
D.zingiberensis_LG06_G01210
D.zingiberensis_LG06_G00726
D.zingiberensis_LG06_G00538
D.zingiberensis_LG06_G00537
D.zingiberensis_LG06_G00484
D.zingiberensis_LG06_G00290
D.zingiberensis_LG06_G00260
D.zingiberensis_LG06_G00165
D.zingiberensis_LG05_G02827
D.zingiberensis_LG05_G02601
D.zingiberensis_LG05_G02483
D.zingiberensis_LG05_G02440
D.zingiberensis_LG05_G02233
D.zingiberensis_LG05_G02219
D.zingiberensis_LG05_G02032
D.zingiberensis_LG05_G01982
D.zingiberensis_LG05_G01577
D.zingiberensis_LG05_G01405
D.zingiberensis_LG05_G01344
D.zingiberensis_LG05_G01137
D.zingiberensis_LG05_G01057
D.zingiberensis_LG05_G01013
D.zingiberensis_LG05_G01006
D.zingiberensis_LG05_G00888
D.zingiberensis_LG05_G00877
D.zingiberensis_LG05_G00763
D.zingiberensis_LG05_G00718
D.zingiberensis_LG05_G00676
D.zingiberensis_LG05_G00663
D.zingiberensis_LG05_G00636
D.zingiberensis_LG05_G00632
D.zingiberensis_LG05_G00606
D.zingiberensis_LG05_G00448
D.zingiberensis_LG05_G00379
D.zingiberensis_LG05_G00267
D.zingiberensis_LG05_G00183
D.zingiberensis_LG05_G00181
D.zingiberensis_LG04_G02901
D.zingiberensis_LG04_G02722
D.zingiberensis_LG04_G02685
D.zingiberensis_LG04_G02399
D.zingiberensis_LG04_G02334
D.zingiberensis_LG04_G02066
D.zingiberensis_LG04_G01914
D.zingiberensis_LG04_G01395
D.zingiberensis_LG04_G01393
D.zingiberensis_LG04_G01004
D.zingiberensis_LG04_G00968
D.zingiberensis_LG04_G00100
D.zingiberensis_LG04_G00021
D.zingiberensis_LG04_G00016
D.zingiberensis_LG03_G03514
D.zingiberensis_LG03_G03191
D.zingiberensis_LG03_G03099
D.zingiberensis_LG03_G03028
D.zingiberensis_LG03_G02809
D.zingiberensis_LG03_G02226
D.zingiberensis_LG03_G01945
D.zingiberensis_LG03_G01708
D.zingiberensis_LG03_G01693
D.zingiberensis_LG03_G01241
D.zingiberensis_LG03_G01182
D.zingiberensis_LG03_G00913
D.zingiberensis_LG03_G00476
D.zingiberensis_LG03_G00301
D.zingiberensis_LG03_G00170
D.zingiberensis_LG02_G03563
D.zingiberensis_LG02_G02998
D.zingiberensis_LG02_G02620
D.zingiberensis_LG02_G02284
D.zingiberensis_LG02_G01775
D.zingiberensis_LG02_G01623
D.zingiberensis_LG02_G01484
D.zingiberensis_LG02_G01160
D.zingiberensis_LG02_G01118
D.zingiberensis_LG02_G00784
D.zingiberensis_LG02_G00783
D.zingiberensis_LG02_G00734
D.zingiberensis_LG02_G00676
D.zingiberensis_LG02_G00386
D.zingiberensis_LG02_G00281
D.zingiberensis_LG02_G00070
D.zingiberensis_LG01_G06236
D.zingiberensis_LG01_G06234
D.zingiberensis_LG01_G06224
D.zingiberensis_LG01_G06173
D.zingiberensis_LG01_G06077
D.zingiberensis_LG01_G06012
D.zingiberensis_LG01_G06007
D.zingiberensis_LG01_G05785
D.zingiberensis_LG01_G05723
D.zingiberensis_LG01_G05658
D.zingiberensis_LG01_G05603
D.zingiberensis_LG01_G05578
D.zingiberensis_LG01_G05524
D.zingiberensis_LG01_G05515
D.zingiberensis_LG01_G05492
D.zingiberensis_LG01_G05477
D.zingiberensis_LG01_G05470
D.zingiberensis_LG01_G05388
D.zingiberensis_LG01_G05362
D.zingiberensis_LG01_G05237
D.zingiberensis_LG01_G05147
D.zingiberensis_LG01_G05122
D.zingiberensis_LG01_G05072
D.zingiberensis_LG01_G05069
D.zingiberensis_LG01_G05020
D.zingiberensis_LG01_G04965
D.zingiberensis_LG01_G04960
D.zingiberensis_LG01_G04901
D.zingiberensis_LG01_G04882
D.zingiberensis_LG01_G04811
D.zingiberensis_LG01_G04807
D.zingiberensis_LG01_G04782
D.zingiberensis_LG01_G04751
D.zingiberensis_LG01_G04661
D.zingiberensis_LG01_G04611
D.zingiberensis_LG01_G04563
D.zingiberensis_LG01_G04561
D.zingiberensis_LG01_G04551
D.zingiberensis_LG01_G04416
D.zingiberensis_LG01_G04149
D.zingiberensis_LG01_G04113
D.zingiberensis_LG01_G04093
D.zingiberensis_LG01_G04078
D.zingiberensis_LG01_G03842
D.zingiberensis_LG01_G03816
D.zingiberensis_LG01_G03802
D.zingiberensis_LG01_G03798
D.zingiberensis_LG01_G03719
D.zingiberensis_LG01_G03718
D.zingiberensis_LG01_G03541
D.zingiberensis_LG01_G03535
D.zingiberensis_LG01_G03529
D.zingiberensis_LG01_G03518
D.zingiberensis_LG01_G03413
D.zingiberensis_LG01_G03394
D.zingiberensis_LG01_G03257
D.zingiberensis_LG01_G02590
D.zingiberensis_LG01_G02363
D.zingiberensis_LG01_G02296
D.zingiberensis_LG01_G02267
D.zingiberensis_LG01_G02119
D.zingiberensis_LG01_G02064
D.zingiberensis_LG01_G01909
D.zingiberensis_LG01_G01641
D.zingiberensis_LG01_G01639
D.zingiberensis_LG01_G01624
D.zingiberensis_LG01_G01611
D.zingiberensis_LG01_G01530
D.zingiberensis_LG01_G01424
D.zingiberensis_LG01_G01309
D.zingiberensis_LG01_G01169
D.zingiberensis_LG01_G00693
D.zingiberensis_LG01_G00651
D.zingiberensis_LG01_G00639
D.zingiberensis_LG01_G00588
D.zingiberensis_LG01_G00547
D.zingiberensis_LG01_G00544
D.zingiberensis_LG01_G00506
D.zingiberensis_LG01_G00414
D.zingiberensis_LG01_G00278
D.zingiberensis_LG01_G00265
D.zingiberensis_LG01_G00220
D.zingiberensis_LG01_G00150
D.zingiberensis_LG01_G00123
D.zingiberensis_LG01_G00040
D.zingiberensis_Contig98_G00019
D.zingiberensis_Contig79_G00006
D.zingiberensis_Contig7_G00011
D.zingiberensis_Contig33_G00012
D.zingiberensis_Contig31_G00001
D.zingiberensis_Contig107_G00022

## Sheet: brown
D.zingiberensis_LG10_G00693
D.zingiberensis_LG10_G00513
D.zingiberensis_LG10_G00497
D.zingiberensis_LG10_G00457
D.zingiberensis_LG10_G00255
D.zingiberensis_LG10_G00191
D.zingiberensis_LG10_G00176
D.zingiberensis_LG10_G00149
D.zingiberensis_LG10_G00091
D.zingiberensis_LG09_G01822
D.zingiberensis_LG09_G01805
D.zingiberensis_LG09_G01663
D.zingiberensis_LG09_G01621
D.zingiberensis_LG09_G01607
D.zingiberensis_LG09_G01604
D.zingiberensis_LG09_G01581
D.zingiberensis_LG09_G01580
D.zingiberensis_LG09_G01455
D.zingiberensis_LG09_G01433
D.zingiberensis_LG09_G01283
D.zingiberensis_LG09_G01273
D.zingiberensis_LG09_G01272
D.zingiberensis_LG09_G01266
D.zingiberensis_LG09_G01129
D.zingiberensis_LG09_G01119
D.zingiberensis_LG09_G01109
D.zingiberensis_LG09_G01090
D.zingiberensis_LG09_G01069
D.zingiberensis_LG09_G01042
D.zingiberensis_LG09_G01029
D.zingiberensis_LG09_G00993
D.zingiberensis_LG09_G00964
D.zingiberensis_LG09_G00836
D.zingiberensis_LG09_G00624
D.zingiberensis_LG09_G00569
D.zingiberensis_LG09_G00499
D.zingiberensis_LG09_G00364
D.zingiberensis_LG09_G00297
D.zingiberensis_LG09_G00193
D.zingiberensis_LG09_G00115
D.zingiberensis_LG09_G00105
D.zingiberensis_LG09_G00101
D.zingiberensis_LG09_G00092
D.zingiberensis_LG08_G01972
D.zingiberensis_LG08_G01907
D.zingiberensis_LG08_G01878
D.zingiberensis_LG08_G01814
D.zingiberensis_LG08_G01782
D.zingiberensis_LG08_G01778
D.zingiberensis_LG08_G01739
D.zingiberensis_LG08_G01714
D.zingiberensis_LG08_G01704
D.zingiberensis_LG08_G01681
D.zingiberensis_LG08_G01572
D.zingiberensis_LG08_G01449
D.zingiberensis_LG08_G01444
D.zingiberensis_LG08_G01399
D.zingiberensis_LG08_G01373
D.zingiberensis_LG08_G01356
D.zingiberensis_LG08_G01320
D.zingiberensis_LG08_G01319
D.zingiberensis_LG08_G01305
D.zingiberensis_LG08_G01288
D.zingiberensis_LG08_G01287
D.zingiberensis_LG08_G01280
D.zingiberensis_LG08_G01273
D.zingiberensis_LG08_G01252
D.zingiberensis_LG08_G01224
D.zingiberensis_LG08_G01154
D.zingiberensis_LG08_G01108
D.zingiberensis_LG08_G00990
D.zingiberensis_LG08_G00963
D.zingiberensis_LG08_G00956
D.zingiberensis_LG08_G00875
D.zingiberensis_LG08_G00868
D.zingiberensis_LG08_G00786
D.zingiberensis_LG08_G00776
D.zingiberensis_LG08_G00736
D.zingiberensis_LG08_G00714
D.zingiberensis_LG08_G00519
D.zingiberensis_LG08_G00479
D.zingiberensis_LG08_G00475
D.zingiberensis_LG08_G00319
D.zingiberensis_LG08_G00311
D.zingiberensis_LG08_G00135
D.zingiberensis_LG07_G02147
D.zingiberensis_LG07_G02119
D.zingiberensis_LG07_G01889
D.zingiberensis_LG07_G01813
D.zingiberensis_LG07_G01796
D.zingiberensis_LG07_G01783
D.zingiberensis_LG07_G01655
D.zingiberensis_LG07_G01634
D.zingiberensis_LG07_G01486
D.zingiberensis_LG07_G01481
D.zingiberensis_LG07_G01465
D.zingiberensis_LG07_G01335
D.zingiberensis_LG07_G01330
D.zingiberensis_LG07_G01218
D.zingiberensis_LG07_G01175
D.zingiberensis_LG07_G01151
D.zingiberensis_LG07_G01147
D.zingiberensis_LG07_G01035
D.zingiberensis_LG07_G00850
D.zingiberensis_LG07_G00755
D.zingiberensis_LG07_G00719
D.zingiberensis_LG07_G00606
D.zingiberensis_LG07_G00560
D.zingiberensis_LG07_G00535
D.zingiberensis_LG07_G00512
D.zingiberensis_LG07_G00502
D.zingiberensis_LG07_G00457
D.zingiberensis_LG07_G00430
D.zingiberensis_LG07_G00406
D.zingiberensis_LG07_G00402
D.zingiberensis_LG07_G00401
D.zingiberensis_LG07_G00319
D.zingiberensis_LG07_G00296
D.zingiberensis_LG07_G00256
D.zingiberensis_LG07_G00154
D.zingiberensis_LG07_G00143
D.zingiberensis_LG07_G00122
D.zingiberensis_LG07_G00121
D.zingiberensis_LG07_G00070
D.zingiberensis_LG07_G00058
D.zingiberensis_LG07_G00038
D.zingiberensis_LG06_G01787
D.zingiberensis_LG06_G01777
D.zingiberensis_LG06_G01752
D.zingiberensis_LG06_G01599
D.zingiberensis_LG06_G01411
D.zingiberensis_LG06_G01261
D.zingiberensis_LG06_G01259
D.zingiberensis_LG06_G01244
D.zingiberensis_LG06_G01216
D.zingiberensis_LG06_G01079
D.zingiberensis_LG06_G01017
D.zingiberensis_LG06_G00935
D.zingiberensis_LG06_G00918
D.zingiberensis_LG06_G00826
D.zingiberensis_LG06_G00815
D.zingiberensis_LG06_G00718
D.zingiberensis_LG06_G00716
D.zingiberensis_LG06_G00700
D.zingiberensis_LG06_G00651
D.zingiberensis_LG06_G00600
D.zingiberensis_LG06_G00599
D.zingiberensis_LG06_G00505
D.zingiberensis_LG06_G00503
D.zingiberensis_LG06_G00502
D.zingiberensis_LG06_G00455
D.zingiberensis_LG06_G00446
D.zingiberensis_LG06_G00394
D.zingiberensis_LG06_G00337
D.zingiberensis_LG06_G00329
D.zingiberensis_LG06_G00299
D.zingiberensis_LG06_G00298
D.zingiberensis_LG06_G00251
D.zingiberensis_LG06_G00242
D.zingiberensis_LG06_G00231
D.zingiberensis_LG06_G00174
D.zingiberensis_LG06_G00168
D.zingiberensis_LG06_G00046
D.zingiberensis_LG06_G00027
D.zingiberensis_LG06_G00020
D.zingiberensis_LG05_G03062
D.zingiberensis_LG05_G03049
D.zingiberensis_LG05_G03031
D.zingiberensis_LG05_G03014
D.zingiberensis_LG05_G03003
D.zingiberensis_LG05_G02990
D.zingiberensis_LG05_G02959
D.zingiberensis_LG05_G02944
D.zingiberensis_LG05_G02818
D.zingiberensis_LG05_G02747
D.zingiberensis_LG05_G02735
D.zingiberensis_LG05_G02726
D.zingiberensis_LG05_G02695
D.zingiberensis_LG05_G02682
D.zingiberensis_LG05_G02659
D.zingiberensis_LG05_G02592
D.zingiberensis_LG05_G02571
D.zingiberensis_LG05_G02548
D.zingiberensis_LG05_G02533
D.zingiberensis_LG05_G02484
D.zingiberensis_LG05_G02469
D.zingiberensis_LG05_G02400
D.zingiberensis_LG05_G02351
D.zingiberensis_LG05_G02326
D.zingiberensis_LG05_G02307
D.zingiberensis_LG05_G02271
D.zingiberensis_LG05_G02164
D.zingiberensis_LG05_G02153
D.zingiberensis_LG05_G02081
D.zingiberensis_LG05_G01979
D.zingiberensis_LG05_G01872
D.zingiberensis_LG05_G01852
D.zingiberensis_LG05_G01730
D.zingiberensis_LG05_G01717
D.zingiberensis_LG05_G01688
D.zingiberensis_LG05_G01525
D.zingiberensis_LG05_G01400
D.zingiberensis_LG05_G01358
D.zingiberensis_LG05_G01343
D.zingiberensis_LG05_G01331
D.zingiberensis_LG05_G01255
D.zingiberensis_LG05_G01203
D.zingiberensis_LG05_G01156
D.zingiberensis_LG05_G01150
D.zingiberensis_LG05_G01109
D.zingiberensis_LG05_G01107
D.zingiberensis_LG05_G01086
D.zingiberensis_LG05_G01031
D.zingiberensis_LG05_G00904
D.zingiberensis_LG05_G00863
D.zingiberensis_LG05_G00855
D.zingiberensis_LG05_G00800
D.zingiberensis_LG05_G00793
D.zingiberensis_LG05_G00697
D.zingiberensis_LG05_G00690
D.zingiberensis_LG05_G00611
D.zingiberensis_LG05_G00568
D.zingiberensis_LG05_G00494
D.zingiberensis_LG05_G00485
D.zingiberensis_LG05_G00363
D.zingiberensis_LG05_G00329
D.zingiberensis_LG05_G00302
D.zingiberensis_LG05_G00278
D.zingiberensis_LG05_G00183
D.zingiberensis_LG05_G00181
D.zingiberensis_LG05_G00068
D.zingiberensis_LG05_G00022
D.zingiberensis_LG05_G00004
D.zingiberensis_LG05_G00003
D.zingiberensis_LG04_G02836
D.zingiberensis_LG04_G02715
D.zingiberensis_LG04_G02708
D.zingiberensis_LG04_G02701
D.zingiberensis_LG04_G02573
D.zingiberensis_LG04_G02526
D.zingiberensis_LG04_G02525
D.zingiberensis_LG04_G02524
D.zingiberensis_LG04_G02520
D.zingiberensis_LG04_G02502
D.zingiberensis_LG04_G02422
D.zingiberensis_LG04_G02347
D.zingiberensis_LG04_G02341
D.zingiberensis_LG04_G02331
D.zingiberensis_LG04_G02202
D.zingiberensis_LG04_G02133
D.zingiberensis_LG04_G02127
D.zingiberensis_LG04_G02110
D.zingiberensis_LG04_G01939
D.zingiberensis_LG04_G01922
D.zingiberensis_LG04_G01827
D.zingiberensis_LG04_G01638
D.zingiberensis_LG04_G01628
D.zingiberensis_LG04_G01526
D.zingiberensis_LG04_G01276
D.zingiberensis_LG04_G01180
D.zingiberensis_LG04_G00956
D.zingiberensis_LG04_G00919
D.zingiberensis_LG04_G00913
D.zingiberensis_LG04_G00839
D.zingiberensis_LG04_G00835
D.zingiberensis_LG04_G00792
D.zingiberensis_LG04_G00706
D.zingiberensis_LG04_G00624
D.zingiberensis_LG04_G00541
D.zingiberensis_LG04_G00529
D.zingiberensis_LG04_G00517
D.zingiberensis_LG04_G00508
D.zingiberensis_LG04_G00162
D.zingiberensis_LG04_G00127
D.zingiberensis_LG04_G00009
D.zingiberensis_LG03_G03468
D.zingiberensis_LG03_G03443
D.zingiberensis_LG03_G03314
D.zingiberensis_LG03_G03302
D.zingiberensis_LG03_G03301
D.zingiberensis_LG03_G03279
D.zingiberensis_LG03_G03231
D.zingiberensis_LG03_G03214
D.zingiberensis_LG03_G03195
D.zingiberensis_LG03_G03177
D.zingiberensis_LG03_G03168
D.zingiberensis_LG03_G03155
D.zingiberensis_LG03_G03150
D.zingiberensis_LG03_G03120
D.zingiberensis_LG03_G03098
D.zingiberensis_LG03_G03018
D.zingiberensis_LG03_G03014
D.zingiberensis_LG03_G03009
D.zingiberensis_LG03_G02997
D.zingiberensis_LG03_G02956
D.zingiberensis_LG03_G02879
D.zingiberensis_LG03_G02853
D.zingiberensis_LG03_G02823
D.zingiberensis_LG03_G02784
D.zingiberensis_LG03_G02777
D.zingiberensis_LG03_G02670
D.zingiberensis_LG03_G02626
D.zingiberensis_LG03_G02605
D.zingiberensis_LG03_G02501
D.zingiberensis_LG03_G02417
D.zingiberensis_LG03_G02301
D.zingiberensis_LG03_G02259
D.zingiberensis_LG03_G02258
D.zingiberensis_LG03_G02256
D.zingiberensis_LG03_G02218
D.zingiberensis_LG03_G01925
D.zingiberensis_LG03_G01830
D.zingiberensis_LG03_G01610
D.zingiberensis_LG03_G01580
D.zingiberensis_LG03_G01465
D.zingiberensis_LG03_G01299
D.zingiberensis_LG03_G01297
D.zingiberensis_LG03_G01264
D.zingiberensis_LG03_G01260
D.zingiberensis_LG03_G01258
D.zingiberensis_LG03_G01249
D.zingiberensis_LG03_G01197
D.zingiberensis_LG03_G01084
D.zingiberensis_LG03_G01033
D.zingiberensis_LG03_G00983
D.zingiberensis_LG03_G00972
D.zingiberensis_LG03_G00923
D.zingiberensis_LG03_G00866
D.zingiberensis_LG03_G00714
D.zingiberensis_LG03_G00713
D.zingiberensis_LG03_G00711
D.zingiberensis_LG03_G00611
D.zingiberensis_LG03_G00561
D.zingiberensis_LG03_G00527
D.zingiberensis_LG03_G00526
D.zingiberensis_LG03_G00379
D.zingiberensis_LG03_G00324
D.zingiberensis_LG03_G00299
D.zingiberensis_LG03_G00280
D.zingiberensis_LG03_G00263
D.zingiberensis_LG03_G00245
D.zingiberensis_LG02_G03367
D.zingiberensis_LG02_G03177
D.zingiberensis_LG02_G03111
D.zingiberensis_LG02_G03110
D.zingiberensis_LG02_G03032
D.zingiberensis_LG02_G02623
D.zingiberensis_LG02_G02608
D.zingiberensis_LG02_G02556
D.zingiberensis_LG02_G02553
D.zingiberensis_LG02_G02544
D.zingiberensis_LG02_G02472
D.zingiberensis_LG02_G02471
D.zingiberensis_LG02_G02455
D.zingiberensis_LG02_G02397
D.zingiberensis_LG02_G02319
D.zingiberensis_LG02_G02244
D.zingiberensis_LG02_G02214
D.zingiberensis_LG02_G02195
D.zingiberensis_LG02_G02144
D.zingiberensis_LG02_G02118
D.zingiberensis_LG02_G01862
D.zingiberensis_LG02_G01852
D.zingiberensis_LG02_G01825
D.zingiberensis_LG02_G01774
D.zingiberensis_LG02_G01645
D.zingiberensis_LG02_G01447
D.zingiberensis_LG02_G01405
D.zingiberensis_LG02_G01362
D.zingiberensis_LG02_G01343
D.zingiberensis_LG02_G01035
D.zingiberensis_LG02_G00805
D.zingiberensis_LG02_G00662
D.zingiberensis_LG02_G00603
D.zingiberensis_LG02_G00581
D.zingiberensis_LG02_G00579
D.zingiberensis_LG02_G00572
D.zingiberensis_LG02_G00555
D.zingiberensis_LG02_G00547
D.zingiberensis_LG02_G00539
D.zingiberensis_LG02_G00517
D.zingiberensis_LG02_G00491
D.zingiberensis_LG02_G00461
D.zingiberensis_LG02_G00452
D.zingiberensis_LG02_G00439
D.zingiberensis_LG02_G00402
D.zingiberensis_LG02_G00279
D.zingiberensis_LG02_G00189
D.zingiberensis_LG02_G00110
D.zingiberensis_LG02_G00043
D.zingiberensis_LG02_G00039
D.zingiberensis_LG02_G00015
D.zingiberensis_LG02_G00013
D.zingiberensis_LG02_G00012
D.zingiberensis_LG02_G00011
D.zingiberensis_LG01_G06234
D.zingiberensis_LG01_G06151
D.zingiberensis_LG01_G06062
D.zingiberensis_LG01_G06051
D.zingiberensis_LG01_G06023
D.zingiberensis_LG01_G05961
D.zingiberensis_LG01_G05957
D.zingiberensis_LG01_G05956
D.zingiberensis_LG01_G05780
D.zingiberensis_LG01_G05763
D.zingiberensis_LG01_G05736
D.zingiberensis_LG01_G05732
D.zingiberensis_LG01_G05710
D.zingiberensis_LG01_G05699
D.zingiberensis_LG01_G05691
D.zingiberensis_LG01_G05617
D.zingiberensis_LG01_G05613
D.zingiberensis_LG01_G05443
D.zingiberensis_LG01_G05326
D.zingiberensis_LG01_G05312
D.zingiberensis_LG01_G05294
D.zingiberensis_LG01_G05239
D.zingiberensis_LG01_G05182
D.zingiberensis_LG01_G05129
D.zingiberensis_LG01_G05128
D.zingiberensis_LG01_G05123
D.zingiberensis_LG01_G05075
D.zingiberensis_LG01_G05030
D.zingiberensis_LG01_G04983
D.zingiberensis_LG01_G04968
D.zingiberensis_LG01_G04921
D.zingiberensis_LG01_G04868
D.zingiberensis_LG01_G04863
D.zingiberensis_LG01_G04833
D.zingiberensis_LG01_G04793
D.zingiberensis_LG01_G04786
D.zingiberensis_LG01_G04785
D.zingiberensis_LG01_G04784
D.zingiberensis_LG01_G04766
D.zingiberensis_LG01_G04762
D.zingiberensis_LG01_G04759
D.zingiberensis_LG01_G04748
D.zingiberensis_LG01_G04715
D.zingiberensis_LG01_G04685
D.zingiberensis_LG01_G04602
D.zingiberensis_LG01_G04600
D.zingiberensis_LG01_G04529
D.zingiberensis_LG01_G04509
D.zingiberensis_LG01_G04477
D.zingiberensis_LG01_G04473
D.zingiberensis_LG01_G04414
D.zingiberensis_LG01_G04373
D.zingiberensis_LG01_G04320
D.zingiberensis_LG01_G04317
D.zingiberensis_LG01_G04223
D.zingiberensis_LG01_G04206
D.zingiberensis_LG01_G04176
D.zingiberensis_LG01_G04142
D.zingiberensis_LG01_G04082
D.zingiberensis_LG01_G04062
D.zingiberensis_LG01_G04049
D.zingiberensis_LG01_G04043
D.zingiberensis_LG01_G04019
D.zingiberensis_LG01_G04000
D.zingiberensis_LG01_G03957
D.zingiberensis_LG01_G03935
D.zingiberensis_LG01_G03864
D.zingiberensis_LG01_G03855
D.zingiberensis_LG01_G03844
D.zingiberensis_LG01_G03837
D.zingiberensis_LG01_G03823
D.zingiberensis_LG01_G03747
D.zingiberensis_LG01_G03739
D.zingiberensis_LG01_G03721
D.zingiberensis_LG01_G03702
D.zingiberensis_LG01_G03634
D.zingiberensis_LG01_G03589
D.zingiberensis_LG01_G03440
D.zingiberensis_LG01_G03433
D.zingiberensis_LG01_G03316
D.zingiberensis_LG01_G03010
D.zingiberensis_LG01_G02738
D.zingiberensis_LG01_G02729
D.zingiberensis_LG01_G02704
D.zingiberensis_LG01_G02671
D.zingiberensis_LG01_G02666
D.zingiberensis_LG01_G02664
D.zingiberensis_LG01_G02483
D.zingiberensis_LG01_G02466
D.zingiberensis_LG01_G02445
D.zingiberensis_LG01_G02319
D.zingiberensis_LG01_G02190
D.zingiberensis_LG01_G02173
D.zingiberensis_LG01_G02116
D.zingiberensis_LG01_G01975
D.zingiberensis_LG01_G01954
D.zingiberensis_LG01_G01871
D.zingiberensis_LG01_G01868
D.zingiberensis_LG01_G01789
D.zingiberensis_LG01_G01658
D.zingiberensis_LG01_G01626
D.zingiberensis_LG01_G01500
D.zingiberensis_LG01_G01478
D.zingiberensis_LG01_G01469
D.zingiberensis_LG01_G01452
D.zingiberensis_LG01_G01425
D.zingiberensis_LG01_G01390
D.zingiberensis_LG01_G01389
D.zingiberensis_LG01_G01372
D.zingiberensis_LG01_G01371
D.zingiberensis_LG01_G01270
D.zingiberensis_LG01_G01224
D.zingiberensis_LG01_G01128
D.zingiberensis_LG01_G01070
D.zingiberensis_LG01_G01067
D.zingiberensis_LG01_G01063
D.zingiberensis_LG01_G01041
D.zingiberensis_LG01_G00999
D.zingiberensis_LG01_G00843
D.zingiberensis_LG01_G00804
D.zingiberensis_LG01_G00794
D.zingiberensis_LG01_G00739
D.zingiberensis_LG01_G00629
D.zingiberensis_LG01_G00604
D.zingiberensis_LG01_G00586
D.zingiberensis_LG01_G00548
D.zingiberensis_LG01_G00545
D.zingiberensis_LG01_G00543
D.zingiberensis_LG01_G00508
D.zingiberensis_LG01_G00498
D.zingiberensis_LG01_G00497
D.zingiberensis_LG01_G00479
D.zingiberensis_LG01_G00423
D.zingiberensis_LG01_G00411
D.zingiberensis_LG01_G00409
D.zingiberensis_LG01_G00408
D.zingiberensis_LG01_G00407
D.zingiberensis_LG01_G00406
D.zingiberensis_LG01_G00377
D.zingiberensis_LG01_G00326
D.zingiberensis_LG01_G00309
D.zingiberensis_LG01_G00302
D.zingiberensis_LG01_G00257
D.zingiberensis_LG01_G00235
D.zingiberensis_LG01_G00228
D.zingiberensis_LG01_G00175
D.zingiberensis_LG01_G00170
D.zingiberensis_LG01_G00114
D.zingiberensis_LG01_G00099
D.zingiberensis_LG01_G00082
D.zingiberensis_LG01_G00074
D.zingiberensis_Contig85_G00015
D.zingiberensis_Contig85_G00001
D.zingiberensis_Contig78_G00003
D.zingiberensis_Contig60_G00003
D.zingiberensis_Contig49_G00004
D.zingiberensis_Contig44_G00018
D.zingiberensis_Contig44_G00007
D.zingiberensis_Contig42_G00002
D.zingiberensis_Contig4_G00044
D.zingiberensis_Contig39_G00008
D.zingiberensis_Contig37_G00025
D.zingiberensis_Contig33_G00004
D.zingiberensis_Contig193_G00003
D.zingiberensis_Contig178_G00002
D.zingiberensis_Contig14_G00028
D.zingiberensis_Contig14_G00024
D.zingiberensis_Contig13_G00029
D.zingiberensis_Contig127_G00012
D.zingiberensis_Contig127_G00002
D.zingiberensis_Contig107_G00021
D.zingiberensis_Contig107_G00020
D.zingiberensis_Contig1_G00063

## Sheet: cyan
D.zingiberensis_LG10_G00624
D.zingiberensis_LG10_G00563
D.zingiberensis_LG10_G00554
D.zingiberensis_LG10_G00210
D.zingiberensis_LG09_G01331
D.zingiberensis_LG09_G01130
D.zingiberensis_LG09_G00360
D.zingiberensis_LG08_G01571
D.zingiberensis_LG08_G01545
D.zingiberensis_LG08_G01543
D.zingiberensis_LG08_G01496
D.zingiberensis_LG08_G00342
D.zingiberensis_LG07_G01077
D.zingiberensis_LG07_G00687
D.zingiberensis_LG07_G00189
D.zingiberensis_LG06_G01828
D.zingiberensis_LG06_G01763
D.zingiberensis_LG06_G01226
D.zingiberensis_LG06_G01161
D.zingiberensis_LG06_G01131
D.zingiberensis_LG05_G02763
D.zingiberensis_LG05_G02754
D.zingiberensis_LG05_G00905
D.zingiberensis_LG05_G00001
D.zingiberensis_LG04_G01710
D.zingiberensis_LG04_G01339
D.zingiberensis_LG04_G00100
D.zingiberensis_LG03_G03532
D.zingiberensis_LG03_G03276
D.zingiberensis_LG03_G03170
D.zingiberensis_LG03_G02941
D.zingiberensis_LG03_G02766
D.zingiberensis_LG03_G02713
D.zingiberensis_LG03_G02635
D.zingiberensis_LG03_G01961
D.zingiberensis_LG03_G01635
D.zingiberensis_LG03_G00728
D.zingiberensis_LG02_G03345
D.zingiberensis_LG02_G02735
D.zingiberensis_LG02_G02311
D.zingiberensis_LG02_G01869
D.zingiberensis_LG02_G01826
D.zingiberensis_LG02_G01826
D.zingiberensis_LG02_G01820
D.zingiberensis_LG02_G00719
D.zingiberensis_LG02_G00394
D.zingiberensis_LG02_G00238
D.zingiberensis_LG01_G05243
D.zingiberensis_LG01_G04712
D.zingiberensis_LG01_G04190
D.zingiberensis_LG01_G02676
D.zingiberensis_LG01_G02342
D.zingiberensis_LG01_G00801
D.zingiberensis_LG01_G00345

## Sheet: green
D.zingiberensis_LG10_G00656
D.zingiberensis_LG10_G00470
D.zingiberensis_LG10_G00399
D.zingiberensis_LG10_G00250
D.zingiberensis_LG10_G00107
D.zingiberensis_LG09_G01876
D.zingiberensis_LG09_G01817
D.zingiberensis_LG09_G01766
D.zingiberensis_LG09_G01719
D.zingiberensis_LG09_G01649
D.zingiberensis_LG09_G01410
D.zingiberensis_LG09_G01386
D.zingiberensis_LG09_G01305
D.zingiberensis_LG09_G01203
D.zingiberensis_LG09_G01177
D.zingiberensis_LG09_G01137
D.zingiberensis_LG09_G00977
D.zingiberensis_LG09_G00905
D.zingiberensis_LG09_G00891
D.zingiberensis_LG09_G00883
D.zingiberensis_LG09_G00729
D.zingiberensis_LG09_G00625
D.zingiberensis_LG09_G00354
D.zingiberensis_LG09_G00282
D.zingiberensis_LG09_G00273
D.zingiberensis_LG09_G00126
D.zingiberensis_LG09_G00121
D.zingiberensis_LG09_G00017
D.zingiberensis_LG08_G01994
D.zingiberensis_LG08_G01931
D.zingiberensis_LG08_G01922
D.zingiberensis_LG08_G01911
D.zingiberensis_LG08_G01804
D.zingiberensis_LG08_G01784
D.zingiberensis_LG08_G01774
D.zingiberensis_LG08_G01608
D.zingiberensis_LG08_G01490
D.zingiberensis_LG08_G01141
D.zingiberensis_LG08_G01124
D.zingiberensis_LG08_G01115
D.zingiberensis_LG08_G01107
D.zingiberensis_LG08_G01029
D.zingiberensis_LG08_G00961
D.zingiberensis_LG08_G00960
D.zingiberensis_LG08_G00941
D.zingiberensis_LG08_G00938
D.zingiberensis_LG08_G00933
D.zingiberensis_LG08_G00801
D.zingiberensis_LG08_G00518
D.zingiberensis_LG08_G00504
D.zingiberensis_LG08_G00430
D.zingiberensis_LG08_G00377
D.zingiberensis_LG08_G00022
D.zingiberensis_LG07_G02120
D.zingiberensis_LG07_G01881
D.zingiberensis_LG07_G01829
D.zingiberensis_LG07_G01806
D.zingiberensis_LG07_G01786
D.zingiberensis_LG07_G01495
D.zingiberensis_LG07_G01429
D.zingiberensis_LG07_G01417
D.zingiberensis_LG07_G01369
D.zingiberensis_LG07_G01326
D.zingiberensis_LG07_G01319
D.zingiberensis_LG07_G01108
D.zingiberensis_LG07_G01103
D.zingiberensis_LG07_G00963
D.zingiberensis_LG07_G00900
D.zingiberensis_LG07_G00899
D.zingiberensis_LG07_G00804
D.zingiberensis_LG07_G00605
D.zingiberensis_LG07_G00576
D.zingiberensis_LG07_G00478
D.zingiberensis_LG07_G00467
D.zingiberensis_LG07_G00378
D.zingiberensis_LG07_G00333
D.zingiberensis_LG07_G00172
D.zingiberensis_LG07_G00124
D.zingiberensis_LG07_G00098
D.zingiberensis_LG07_G00018
D.zingiberensis_LG07_G00017
D.zingiberensis_LG06_G01564
D.zingiberensis_LG06_G01535
D.zingiberensis_LG06_G01518
D.zingiberensis_LG06_G01497
D.zingiberensis_LG06_G01448
D.zingiberensis_LG06_G01442
D.zingiberensis_LG06_G01404
D.zingiberensis_LG06_G01303
D.zingiberensis_LG06_G01112
D.zingiberensis_LG06_G01040
D.zingiberensis_LG06_G01039
D.zingiberensis_LG06_G01020
D.zingiberensis_LG06_G01004
D.zingiberensis_LG06_G01002
D.zingiberensis_LG06_G00859
D.zingiberensis_LG06_G00842
D.zingiberensis_LG06_G00819
D.zingiberensis_LG06_G00659
D.zingiberensis_LG06_G00650
D.zingiberensis_LG06_G00649
D.zingiberensis_LG06_G00578
D.zingiberensis_LG06_G00555
D.zingiberensis_LG06_G00488
D.zingiberensis_LG06_G00444
D.zingiberensis_LG06_G00187
D.zingiberensis_LG06_G00183
D.zingiberensis_LG06_G00064
D.zingiberensis_LG06_G00026
D.zingiberensis_LG05_G03026
D.zingiberensis_LG05_G02988
D.zingiberensis_LG05_G02966
D.zingiberensis_LG05_G02787
D.zingiberensis_LG05_G02696
D.zingiberensis_LG05_G02617
D.zingiberensis_LG05_G02611
D.zingiberensis_LG05_G02585
D.zingiberensis_LG05_G02522
D.zingiberensis_LG05_G02470
D.zingiberensis_LG05_G02429
D.zingiberensis_LG05_G02278
D.zingiberensis_LG05_G02266
D.zingiberensis_LG05_G02083
D.zingiberensis_LG05_G01990
D.zingiberensis_LG05_G01858
D.zingiberensis_LG05_G01796
D.zingiberensis_LG05_G01537
D.zingiberensis_LG05_G01475
D.zingiberensis_LG05_G01402
D.zingiberensis_LG05_G01352
D.zingiberensis_LG05_G01325
D.zingiberensis_LG05_G01263
D.zingiberensis_LG05_G01244
D.zingiberensis_LG05_G01240
D.zingiberensis_LG05_G01230
D.zingiberensis_LG05_G01167
D.zingiberensis_LG05_G00999
D.zingiberensis_LG05_G00981
D.zingiberensis_LG05_G00944
D.zingiberensis_LG05_G00866
D.zingiberensis_LG05_G00852
D.zingiberensis_LG05_G00715
D.zingiberensis_LG05_G00707
D.zingiberensis_LG05_G00509
D.zingiberensis_LG05_G00454
D.zingiberensis_LG05_G00385
D.zingiberensis_LG05_G00347
D.zingiberensis_LG05_G00333
D.zingiberensis_LG05_G00294
D.zingiberensis_LG05_G00289
D.zingiberensis_LG05_G00204
D.zingiberensis_LG05_G00055
D.zingiberensis_LG04_G02912
D.zingiberensis_LG04_G02910
D.zingiberensis_LG04_G02896
D.zingiberensis_LG04_G02823
D.zingiberensis_LG04_G02720
D.zingiberensis_LG04_G02559
D.zingiberensis_LG04_G02553
D.zingiberensis_LG04_G02546
D.zingiberensis_LG04_G02495
D.zingiberensis_LG04_G02457
D.zingiberensis_LG04_G02456
D.zingiberensis_LG04_G02444
D.zingiberensis_LG04_G02328
D.zingiberensis_LG04_G02325
D.zingiberensis_LG04_G02321
D.zingiberensis_LG04_G02108
D.zingiberensis_LG04_G01864
D.zingiberensis_LG04_G01804
D.zingiberensis_LG04_G01771
D.zingiberensis_LG04_G01712
D.zingiberensis_LG04_G01326
D.zingiberensis_LG04_G01304
D.zingiberensis_LG04_G01302
D.zingiberensis_LG04_G01292
D.zingiberensis_LG04_G01177
D.zingiberensis_LG04_G01175
D.zingiberensis_LG04_G01132
D.zingiberensis_LG04_G01094
D.zingiberensis_LG04_G01083
D.zingiberensis_LG04_G01075
D.zingiberensis_LG04_G01061
D.zingiberensis_LG04_G01055
D.zingiberensis_LG04_G01052
D.zingiberensis_LG04_G01046
D.zingiberensis_LG04_G01018
D.zingiberensis_LG04_G00977
D.zingiberensis_LG04_G00766
D.zingiberensis_LG04_G00506
D.zingiberensis_LG04_G00449
D.zingiberensis_LG04_G00210
D.zingiberensis_LG04_G00072
D.zingiberensis_LG04_G00057
D.zingiberensis_LG04_G00010
D.zingiberensis_LG04_G00007
D.zingiberensis_LG03_G03560
D.zingiberensis_LG03_G03518
D.zingiberensis_LG03_G03494
D.zingiberensis_LG03_G03411
D.zingiberensis_LG03_G03366
D.zingiberensis_LG03_G03309
D.zingiberensis_LG03_G03240
D.zingiberensis_LG03_G03169
D.zingiberensis_LG03_G03110
D.zingiberensis_LG03_G03101
D.zingiberensis_LG03_G03085
D.zingiberensis_LG03_G02985
D.zingiberensis_LG03_G02976
D.zingiberensis_LG03_G02949
D.zingiberensis_LG03_G02860
D.zingiberensis_LG03_G02712
D.zingiberensis_LG03_G02707
D.zingiberensis_LG03_G02656
D.zingiberensis_LG03_G02652
D.zingiberensis_LG03_G02280
D.zingiberensis_LG03_G02249
D.zingiberensis_LG03_G02227
D.zingiberensis_LG03_G01936
D.zingiberensis_LG03_G01536
D.zingiberensis_LG03_G01514
D.zingiberensis_LG03_G01450
D.zingiberensis_LG03_G01417
D.zingiberensis_LG03_G01416
D.zingiberensis_LG03_G01326
D.zingiberensis_LG03_G01320
D.zingiberensis_LG03_G01317
D.zingiberensis_LG03_G01211
D.zingiberensis_LG03_G01070
D.zingiberensis_LG03_G01069
D.zingiberensis_LG03_G01037
D.zingiberensis_LG03_G01034
D.zingiberensis_LG03_G01028
D.zingiberensis_LG03_G00985
D.zingiberensis_LG03_G00821
D.zingiberensis_LG03_G00463
D.zingiberensis_LG03_G00417
D.zingiberensis_LG03_G00381
D.zingiberensis_LG03_G00355
D.zingiberensis_LG03_G00353
D.zingiberensis_LG03_G00351
D.zingiberensis_LG03_G00272
D.zingiberensis_LG03_G00241
D.zingiberensis_LG03_G00204
D.zingiberensis_LG02_G03114
D.zingiberensis_LG02_G03035
D.zingiberensis_LG02_G02936
D.zingiberensis_LG02_G02891
D.zingiberensis_LG02_G02862
D.zingiberensis_LG02_G02839
D.zingiberensis_LG02_G02829
D.zingiberensis_LG02_G02809
D.zingiberensis_LG02_G02743
D.zingiberensis_LG02_G02551
D.zingiberensis_LG02_G02517
D.zingiberensis_LG02_G02513
D.zingiberensis_LG02_G02481
D.zingiberensis_LG02_G02406
D.zingiberensis_LG02_G02210
D.zingiberensis_LG02_G02184
D.zingiberensis_LG02_G02121
D.zingiberensis_LG02_G01848
D.zingiberensis_LG02_G01756
D.zingiberensis_LG02_G01556
D.zingiberensis_LG02_G01547
D.zingiberensis_LG02_G01532
D.zingiberensis_LG02_G01512
D.zingiberensis_LG02_G01404
D.zingiberensis_LG02_G01400
D.zingiberensis_LG02_G01272
D.zingiberensis_LG02_G01256
D.zingiberensis_LG02_G01149
D.zingiberensis_LG02_G01123
D.zingiberensis_LG02_G00947
D.zingiberensis_LG02_G00850
D.zingiberensis_LG02_G00802
D.zingiberensis_LG02_G00796
D.zingiberensis_LG02_G00781
D.zingiberensis_LG02_G00779
D.zingiberensis_LG02_G00669
D.zingiberensis_LG02_G00644
D.zingiberensis_LG02_G00625
D.zingiberensis_LG02_G00557
D.zingiberensis_LG02_G00556
D.zingiberensis_LG02_G00505
D.zingiberensis_LG02_G00490
D.zingiberensis_LG02_G00420
D.zingiberensis_LG02_G00388
D.zingiberensis_LG02_G00309
D.zingiberensis_LG01_G06175
D.zingiberensis_LG01_G06076
D.zingiberensis_LG01_G06041
D.zingiberensis_LG01_G06022
D.zingiberensis_LG01_G06001
D.zingiberensis_LG01_G05988
D.zingiberensis_LG01_G05840
D.zingiberensis_LG01_G05764
D.zingiberensis_LG01_G05752
D.zingiberensis_LG01_G05719
D.zingiberensis_LG01_G05665
D.zingiberensis_LG01_G05561
D.zingiberensis_LG01_G05484
D.zingiberensis_LG01_G05451
D.zingiberensis_LG01_G05410
D.zingiberensis_LG01_G05292
D.zingiberensis_LG01_G05227
D.zingiberensis_LG01_G05153
D.zingiberensis_LG01_G05080
D.zingiberensis_LG01_G05038
D.zingiberensis_LG01_G04857
D.zingiberensis_LG01_G04842
D.zingiberensis_LG01_G04693
D.zingiberensis_LG01_G04596
D.zingiberensis_LG01_G04553
D.zingiberensis_LG01_G04496
D.zingiberensis_LG01_G04489
D.zingiberensis_LG01_G04429
D.zingiberensis_LG01_G04410
D.zingiberensis_LG01_G04384
D.zingiberensis_LG01_G04327
D.zingiberensis_LG01_G04319
D.zingiberensis_LG01_G04201
D.zingiberensis_LG01_G04015
D.zingiberensis_LG01_G03974
D.zingiberensis_LG01_G03784
D.zingiberensis_LG01_G03611
D.zingiberensis_LG01_G03491
D.zingiberensis_LG01_G03391
D.zingiberensis_LG01_G02944
D.zingiberensis_LG01_G02761
D.zingiberensis_LG01_G02673
D.zingiberensis_LG01_G02475
D.zingiberensis_LG01_G02357
D.zingiberensis_LG01_G02340
D.zingiberensis_LG01_G02231
D.zingiberensis_LG01_G02217
D.zingiberensis_LG01_G02171
D.zingiberensis_LG01_G02126
D.zingiberensis_LG01_G02097
D.zingiberensis_LG01_G02066
D.zingiberensis_LG01_G01938
D.zingiberensis_LG01_G01890
D.zingiberensis_LG01_G01877
D.zingiberensis_LG01_G01873
D.zingiberensis_LG01_G01770
D.zingiberensis_LG01_G01637
D.zingiberensis_LG01_G01592
D.zingiberensis_LG01_G01569
D.zingiberensis_LG01_G01426
D.zingiberensis_LG01_G01174
D.zingiberensis_LG01_G01072
D.zingiberensis_LG01_G01059
D.zingiberensis_LG01_G00648
D.zingiberensis_LG01_G00628
D.zingiberensis_LG01_G00562
D.zingiberensis_LG01_G00527
D.zingiberensis_LG01_G00442
D.zingiberensis_LG01_G00399
D.zingiberensis_LG01_G00387
D.zingiberensis_LG01_G00378
D.zingiberensis_LG01_G00277
D.zingiberensis_LG01_G00241
D.zingiberensis_LG01_G00223
D.zingiberensis_LG01_G00177
D.zingiberensis_LG01_G00172
D.zingiberensis_LG01_G00167
D.zingiberensis_LG01_G00127
D.zingiberensis_LG01_G00051
D.zingiberensis_Contig77_G00016
D.zingiberensis_Contig70_G00012
D.zingiberensis_Contig44_G00019
D.zingiberensis_Contig44_G00011
D.zingiberensis_Contig4_G00022
D.zingiberensis_Contig37_G00017
D.zingiberensis_Contig34_G00007
D.zingiberensis_Contig123_G00004
D.zingiberensis_Contig107_G00012
D.zingiberensis_Contig103_G00007

## Sheet: greenyellow
D.zingiberensis_LG10_G00246
D.zingiberensis_LG09_G01705
D.zingiberensis_LG09_G01412
D.zingiberensis_LG09_G01403
D.zingiberensis_LG09_G01369
D.zingiberensis_LG09_G01365
D.zingiberensis_LG09_G00861
D.zingiberensis_LG09_G00298
D.zingiberensis_LG08_G01917
D.zingiberensis_LG08_G01552
D.zingiberensis_LG08_G01030
D.zingiberensis_LG08_G00517
D.zingiberensis_LG08_G00353
D.zingiberensis_LG07_G02148
D.zingiberensis_LG07_G01463
D.zingiberensis_LG07_G01455
D.zingiberensis_LG07_G01135
D.zingiberensis_LG07_G00880
D.zingiberensis_LG07_G00862
D.zingiberensis_LG07_G00700
D.zingiberensis_LG07_G00649
D.zingiberensis_LG07_G00138
D.zingiberensis_LG06_G01825
D.zingiberensis_LG06_G00846
D.zingiberensis_LG06_G00679
D.zingiberensis_LG06_G00410
D.zingiberensis_LG06_G00298
D.zingiberensis_LG06_G00244
D.zingiberensis_LG06_G00243
D.zingiberensis_LG06_G00169
D.zingiberensis_LG06_G00115
D.zingiberensis_LG06_G00005
D.zingiberensis_LG05_G02811
D.zingiberensis_LG05_G02600
D.zingiberensis_LG05_G02599
D.zingiberensis_LG05_G02504
D.zingiberensis_LG05_G02496
D.zingiberensis_LG05_G02464
D.zingiberensis_LG05_G01809
D.zingiberensis_LG05_G01539
D.zingiberensis_LG05_G01307
D.zingiberensis_LG05_G00772
D.zingiberensis_LG05_G00693
D.zingiberensis_LG05_G00386
D.zingiberensis_LG04_G02764
D.zingiberensis_LG04_G02727
D.zingiberensis_LG04_G02654
D.zingiberensis_LG04_G02448
D.zingiberensis_LG04_G02344
D.zingiberensis_LG04_G01717
D.zingiberensis_LG04_G00862
D.zingiberensis_LG04_G00549
D.zingiberensis_LG04_G00466
D.zingiberensis_LG04_G00037
D.zingiberensis_LG03_G03396
D.zingiberensis_LG03_G03395
D.zingiberensis_LG03_G03097
D.zingiberensis_LG03_G01865
D.zingiberensis_LG03_G01315
D.zingiberensis_LG03_G00589
D.zingiberensis_LG03_G00486
D.zingiberensis_LG03_G00321
D.zingiberensis_LG02_G02713
D.zingiberensis_LG02_G02570
D.zingiberensis_LG02_G01894
D.zingiberensis_LG02_G01562
D.zingiberensis_LG02_G01269
D.zingiberensis_LG02_G00876
D.zingiberensis_LG02_G00770
D.zingiberensis_LG02_G00541
D.zingiberensis_LG02_G00318
D.zingiberensis_LG01_G06186
D.zingiberensis_LG01_G05842
D.zingiberensis_LG01_G05839
D.zingiberensis_LG01_G05755
D.zingiberensis_LG01_G05715
D.zingiberensis_LG01_G05598
D.zingiberensis_LG01_G05500
D.zingiberensis_LG01_G04963
D.zingiberensis_LG01_G04593
D.zingiberensis_LG01_G04591
D.zingiberensis_LG01_G04466
D.zingiberensis_LG01_G04357
D.zingiberensis_LG01_G04352
D.zingiberensis_LG01_G04220
D.zingiberensis_LG01_G03276
D.zingiberensis_LG01_G03275
D.zingiberensis_LG01_G02249
D.zingiberensis_LG01_G01402
D.zingiberensis_LG01_G00947
D.zingiberensis_LG01_G00937
D.zingiberensis_LG01_G00760
D.zingiberensis_LG01_G00565
D.zingiberensis_LG01_G00112
D.zingiberensis_Contig98_G00004
D.zingiberensis_Contig61_G00020
D.zingiberensis_Contig120_G00001

## Sheet: grey
D.zingiberensis_LG10_G00598
D.zingiberensis_LG10_G00586
D.zingiberensis_LG10_G00549
D.zingiberensis_LG10_G00403
D.zingiberensis_LG10_G00277
D.zingiberensis_LG10_G00211
D.zingiberensis_LG10_G00184
D.zingiberensis_LG10_G00164
D.zingiberensis_LG10_G00114
D.zingiberensis_LG10_G00086
D.zingiberensis_LG10_G00060
D.zingiberensis_LG09_G01953
D.zingiberensis_LG09_G01846
D.zingiberensis_LG09_G01827
D.zingiberensis_LG09_G01814
D.zingiberensis_LG09_G01787
D.zingiberensis_LG09_G01760
D.zingiberensis_LG09_G01714
D.zingiberensis_LG09_G01690
D.zingiberensis_LG09_G01630
D.zingiberensis_LG09_G01587
D.zingiberensis_LG09_G01398
D.zingiberensis_LG09_G01351
D.zingiberensis_LG09_G01336
D.zingiberensis_LG09_G01334
D.zingiberensis_LG09_G01325
D.zingiberensis_LG09_G01224
D.zingiberensis_LG09_G01189
D.zingiberensis_LG09_G01185
D.zingiberensis_LG09_G01145
D.zingiberensis_LG09_G01122
D.zingiberensis_LG09_G01120
D.zingiberensis_LG09_G01114
D.zingiberensis_LG09_G01056
D.zingiberensis_LG09_G00948
D.zingiberensis_LG09_G00924
D.zingiberensis_LG09_G00887
D.zingiberensis_LG09_G00820
D.zingiberensis_LG09_G00778
D.zingiberensis_LG09_G00776
D.zingiberensis_LG09_G00756
D.zingiberensis_LG09_G00668
D.zingiberensis_LG09_G00570
D.zingiberensis_LG09_G00532
D.zingiberensis_LG09_G00507
D.zingiberensis_LG09_G00503
D.zingiberensis_LG09_G00454
D.zingiberensis_LG09_G00353
D.zingiberensis_LG09_G00352
D.zingiberensis_LG09_G00237
D.zingiberensis_LG09_G00201
D.zingiberensis_LG09_G00181
D.zingiberensis_LG09_G00161
D.zingiberensis_LG09_G00089
D.zingiberensis_LG09_G00020
D.zingiberensis_LG08_G02013
D.zingiberensis_LG08_G01937
D.zingiberensis_LG08_G01836
D.zingiberensis_LG08_G01810
D.zingiberensis_LG08_G01787
D.zingiberensis_LG08_G01781
D.zingiberensis_LG08_G01763
D.zingiberensis_LG08_G01745
D.zingiberensis_LG08_G01649
D.zingiberensis_LG08_G01616
D.zingiberensis_LG08_G01583
D.zingiberensis_LG08_G01559
D.zingiberensis_LG08_G01410
D.zingiberensis_LG08_G01229
D.zingiberensis_LG08_G01227
D.zingiberensis_LG08_G01217
D.zingiberensis_LG08_G01213
D.zingiberensis_LG08_G01067
D.zingiberensis_LG08_G01028
D.zingiberensis_LG08_G01018
D.zingiberensis_LG08_G00973
D.zingiberensis_LG08_G00907
D.zingiberensis_LG08_G00846
D.zingiberensis_LG08_G00821
D.zingiberensis_LG08_G00717
D.zingiberensis_LG08_G00692
D.zingiberensis_LG08_G00578
D.zingiberensis_LG08_G00563
D.zingiberensis_LG08_G00521
D.zingiberensis_LG08_G00492
D.zingiberensis_LG08_G00447
D.zingiberensis_LG08_G00368
D.zingiberensis_LG08_G00329
D.zingiberensis_LG08_G00065
D.zingiberensis_LG08_G00020
D.zingiberensis_LG08_G00014
D.zingiberensis_LG08_G00009
D.zingiberensis_LG07_G02171
D.zingiberensis_LG07_G02168
D.zingiberensis_LG07_G02132
D.zingiberensis_LG07_G02128
D.zingiberensis_LG07_G01974
D.zingiberensis_LG07_G01907
D.zingiberensis_LG07_G01512
D.zingiberensis_LG07_G01509
D.zingiberensis_LG07_G01501
D.zingiberensis_LG07_G01494
D.zingiberensis_LG07_G01438
D.zingiberensis_LG07_G01404
D.zingiberensis_LG07_G01359
D.zingiberensis_LG07_G01331
D.zingiberensis_LG07_G01313
D.zingiberensis_LG07_G01312
D.zingiberensis_LG07_G01251
D.zingiberensis_LG07_G01217
D.zingiberensis_LG07_G01170
D.zingiberensis_LG07_G01153
D.zingiberensis_LG07_G00950
D.zingiberensis_LG07_G00907
D.zingiberensis_LG07_G00760
D.zingiberensis_LG07_G00747
D.zingiberensis_LG07_G00677
D.zingiberensis_LG07_G00648
D.zingiberensis_LG07_G00609
D.zingiberensis_LG07_G00537
D.zingiberensis_LG07_G00423
D.zingiberensis_LG07_G00421
D.zingiberensis_LG07_G00413
D.zingiberensis_LG07_G00321
D.zingiberensis_LG07_G00254
D.zingiberensis_LG07_G00253
D.zingiberensis_LG07_G00248
D.zingiberensis_LG07_G00181
D.zingiberensis_LG07_G00170
D.zingiberensis_LG07_G00109
D.zingiberensis_LG07_G00090
D.zingiberensis_LG07_G00089
D.zingiberensis_LG07_G00067
D.zingiberensis_LG07_G00053
D.zingiberensis_LG06_G01824
D.zingiberensis_LG06_G01817
D.zingiberensis_LG06_G01808
D.zingiberensis_LG06_G01768
D.zingiberensis_LG06_G01744
D.zingiberensis_LG06_G01742
D.zingiberensis_LG06_G01605
D.zingiberensis_LG06_G01581
D.zingiberensis_LG06_G01560
D.zingiberensis_LG06_G01541
D.zingiberensis_LG06_G01530
D.zingiberensis_LG06_G01485
D.zingiberensis_LG06_G01279
D.zingiberensis_LG06_G01254
D.zingiberensis_LG06_G01252
D.zingiberensis_LG06_G01234
D.zingiberensis_LG06_G01078
D.zingiberensis_LG06_G01070
D.zingiberensis_LG06_G01064
D.zingiberensis_LG06_G00926
D.zingiberensis_LG06_G00894
D.zingiberensis_LG06_G00863
D.zingiberensis_LG06_G00795
D.zingiberensis_LG06_G00704
D.zingiberensis_LG06_G00701
D.zingiberensis_LG06_G00635
D.zingiberensis_LG06_G00604
D.zingiberensis_LG06_G00593
D.zingiberensis_LG06_G00559
D.zingiberensis_LG06_G00551
D.zingiberensis_LG06_G00513
D.zingiberensis_LG06_G00463
D.zingiberensis_LG06_G00425
D.zingiberensis_LG06_G00406
D.zingiberensis_LG06_G00202
D.zingiberensis_LG06_G00175
D.zingiberensis_LG06_G00089
D.zingiberensis_LG06_G00082
D.zingiberensis_LG06_G00019
D.zingiberensis_LG05_G03048
D.zingiberensis_LG05_G03025
D.zingiberensis_LG05_G03010
D.zingiberensis_LG05_G02980
D.zingiberensis_LG05_G02971
D.zingiberensis_LG05_G02947
D.zingiberensis_LG05_G02911
D.zingiberensis_LG05_G02894
D.zingiberensis_LG05_G02888
D.zingiberensis_LG05_G02886
D.zingiberensis_LG05_G02864
D.zingiberensis_LG05_G02753
D.zingiberensis_LG05_G02734
D.zingiberensis_LG05_G02709
D.zingiberensis_LG05_G02587
D.zingiberensis_LG05_G02574
D.zingiberensis_LG05_G02570
D.zingiberensis_LG05_G02569
D.zingiberensis_LG05_G02566
D.zingiberensis_LG05_G02564
D.zingiberensis_LG05_G02560
D.zingiberensis_LG05_G02558
D.zingiberensis_LG05_G02538
D.zingiberensis_LG05_G02511
D.zingiberensis_LG05_G02463
D.zingiberensis_LG05_G02322
D.zingiberensis_LG05_G02319
D.zingiberensis_LG05_G02235
D.zingiberensis_LG05_G02194
D.zingiberensis_LG05_G02116
D.zingiberensis_LG05_G02103
D.zingiberensis_LG05_G01837
D.zingiberensis_LG05_G01836
D.zingiberensis_LG05_G01835
D.zingiberensis_LG05_G01810
D.zingiberensis_LG05_G01725
D.zingiberensis_LG05_G01662
D.zingiberensis_LG05_G01606
D.zingiberensis_LG05_G01584
D.zingiberensis_LG05_G01576
D.zingiberensis_LG05_G01563
D.zingiberensis_LG05_G01546
D.zingiberensis_LG05_G01453
D.zingiberensis_LG05_G01408
D.zingiberensis_LG05_G01395
D.zingiberensis_LG05_G01377
D.zingiberensis_LG05_G01284
D.zingiberensis_LG05_G01249
D.zingiberensis_LG05_G01196
D.zingiberensis_LG05_G01194
D.zingiberensis_LG05_G01176
D.zingiberensis_LG05_G01164
D.zingiberensis_LG05_G01155
D.zingiberensis_LG05_G01149
D.zingiberensis_LG05_G01136
D.zingiberensis_LG05_G01123
D.zingiberensis_LG05_G01110
D.zingiberensis_LG05_G01077
D.zingiberensis_LG05_G01044
D.zingiberensis_LG05_G01043
D.zingiberensis_LG05_G00865
D.zingiberensis_LG05_G00862
D.zingiberensis_LG05_G00856
D.zingiberensis_LG05_G00854
D.zingiberensis_LG05_G00845
D.zingiberensis_LG05_G00838
D.zingiberensis_LG05_G00817
D.zingiberensis_LG05_G00782
D.zingiberensis_LG05_G00781
D.zingiberensis_LG05_G00762
D.zingiberensis_LG05_G00757
D.zingiberensis_LG05_G00755
D.zingiberensis_LG05_G00728
D.zingiberensis_LG05_G00598
D.zingiberensis_LG05_G00590
D.zingiberensis_LG05_G00571
D.zingiberensis_LG05_G00563
D.zingiberensis_LG05_G00552
D.zingiberensis_LG05_G00546
D.zingiberensis_LG05_G00537
D.zingiberensis_LG05_G00507
D.zingiberensis_LG05_G00396
D.zingiberensis_LG05_G00380
D.zingiberensis_LG05_G00348
D.zingiberensis_LG05_G00343
D.zingiberensis_LG05_G00308
D.zingiberensis_LG05_G00307
D.zingiberensis_LG05_G00167
D.zingiberensis_LG05_G00155
D.zingiberensis_LG05_G00008
D.zingiberensis_LG04_G02850
D.zingiberensis_LG04_G02839
D.zingiberensis_LG04_G02819
D.zingiberensis_LG04_G02785
D.zingiberensis_LG04_G02699
D.zingiberensis_LG04_G02688
D.zingiberensis_LG04_G02630
D.zingiberensis_LG04_G02590
D.zingiberensis_LG04_G02579
D.zingiberensis_LG04_G02543
D.zingiberensis_LG04_G02523
D.zingiberensis_LG04_G02513
D.zingiberensis_LG04_G02476
D.zingiberensis_LG04_G02465
D.zingiberensis_LG04_G02433
D.zingiberensis_LG04_G02381
D.zingiberensis_LG04_G02085
D.zingiberensis_LG04_G02065
D.zingiberensis_LG04_G01965
D.zingiberensis_LG04_G01921
D.zingiberensis_LG04_G01851
D.zingiberensis_LG04_G01814
D.zingiberensis_LG04_G01715
D.zingiberensis_LG04_G01705
D.zingiberensis_LG04_G01519
D.zingiberensis_LG04_G01401
D.zingiberensis_LG04_G01377
D.zingiberensis_LG04_G01365
D.zingiberensis_LG04_G01362
D.zingiberensis_LG04_G00959
D.zingiberensis_LG04_G00920
D.zingiberensis_LG04_G00837
D.zingiberensis_LG04_G00834
D.zingiberensis_LG04_G00803
D.zingiberensis_LG04_G00740
D.zingiberensis_LG04_G00734
D.zingiberensis_LG04_G00651
D.zingiberensis_LG04_G00647
D.zingiberensis_LG04_G00518
D.zingiberensis_LG04_G00510
D.zingiberensis_LG04_G00467
D.zingiberensis_LG04_G00137
D.zingiberensis_LG04_G00039
D.zingiberensis_LG04_G00017
D.zingiberensis_LG04_G00002
D.zingiberensis_LG03_G03545
D.zingiberensis_LG03_G03534
D.zingiberensis_LG03_G03526
D.zingiberensis_LG03_G03502
D.zingiberensis_LG03_G03472
D.zingiberensis_LG03_G03310
D.zingiberensis_LG03_G03295
D.zingiberensis_LG03_G03281
D.zingiberensis_LG03_G03132
D.zingiberensis_LG03_G03084
D.zingiberensis_LG03_G03071
D.zingiberensis_LG03_G03053
D.zingiberensis_LG03_G03046
D.zingiberensis_LG03_G02972
D.zingiberensis_LG03_G02919
D.zingiberensis_LG03_G02786
D.zingiberensis_LG03_G02724
D.zingiberensis_LG03_G02694
D.zingiberensis_LG03_G02633
D.zingiberensis_LG03_G02630
D.zingiberensis_LG03_G02567
D.zingiberensis_LG03_G02497
D.zingiberensis_LG03_G02436
D.zingiberensis_LG03_G02429
D.zingiberensis_LG03_G02421
D.zingiberensis_LG03_G02339
D.zingiberensis_LG03_G02322
D.zingiberensis_LG03_G01924
D.zingiberensis_LG03_G01889
D.zingiberensis_LG03_G01881
D.zingiberensis_LG03_G01612
D.zingiberensis_LG03_G01593
D.zingiberensis_LG03_G01560
D.zingiberensis_LG03_G01474
D.zingiberensis_LG03_G01307
D.zingiberensis_LG03_G01023
D.zingiberensis_LG03_G00938
D.zingiberensis_LG03_G00861
D.zingiberensis_LG03_G00845
D.zingiberensis_LG03_G00810
D.zingiberensis_LG03_G00802
D.zingiberensis_LG03_G00732
D.zingiberensis_LG03_G00729
D.zingiberensis_LG03_G00701
D.zingiberensis_LG03_G00687
D.zingiberensis_LG03_G00663
D.zingiberensis_LG03_G00602
D.zingiberensis_LG03_G00576
D.zingiberensis_LG03_G00536
D.zingiberensis_LG03_G00506
D.zingiberensis_LG03_G00487
D.zingiberensis_LG03_G00440
D.zingiberensis_LG03_G00438
D.zingiberensis_LG03_G00364
D.zingiberensis_LG03_G00356
D.zingiberensis_LG03_G00317
D.zingiberensis_LG03_G00302
D.zingiberensis_LG03_G00298
D.zingiberensis_LG03_G00286
D.zingiberensis_LG03_G00259
D.zingiberensis_LG02_G03646
D.zingiberensis_LG02_G03548
D.zingiberensis_LG02_G03374
D.zingiberensis_LG02_G03349
D.zingiberensis_LG02_G03343
D.zingiberensis_LG02_G03283
D.zingiberensis_LG02_G03244
D.zingiberensis_LG02_G03190
D.zingiberensis_LG02_G03158
D.zingiberensis_LG02_G03072
D.zingiberensis_LG02_G03061
D.zingiberensis_LG02_G03021
D.zingiberensis_LG02_G02783
D.zingiberensis_LG02_G02780
D.zingiberensis_LG02_G02754
D.zingiberensis_LG02_G02745
D.zingiberensis_LG02_G02712
D.zingiberensis_LG02_G02708
D.zingiberensis_LG02_G02705
D.zingiberensis_LG02_G02598
D.zingiberensis_LG02_G02541
D.zingiberensis_LG02_G02529
D.zingiberensis_LG02_G02483
D.zingiberensis_LG02_G02364
D.zingiberensis_LG02_G02359
D.zingiberensis_LG02_G02350
D.zingiberensis_LG02_G02306
D.zingiberensis_LG02_G02297
D.zingiberensis_LG02_G02239
D.zingiberensis_LG02_G02226
D.zingiberensis_LG02_G02204
D.zingiberensis_LG02_G02003
D.zingiberensis_LG02_G01962
D.zingiberensis_LG02_G01946
D.zingiberensis_LG02_G01910
D.zingiberensis_LG02_G01887
D.zingiberensis_LG02_G01869
D.zingiberensis_LG02_G01868
D.zingiberensis_LG02_G01846
D.zingiberensis_LG02_G01841
D.zingiberensis_LG02_G01651
D.zingiberensis_LG02_G01580
D.zingiberensis_LG02_G01368
D.zingiberensis_LG02_G01299
D.zingiberensis_LG02_G01280
D.zingiberensis_LG02_G01215
D.zingiberensis_LG02_G01181
D.zingiberensis_LG02_G01178
D.zingiberensis_LG02_G01111
D.zingiberensis_LG02_G00795
D.zingiberensis_LG02_G00760
D.zingiberensis_LG02_G00758
D.zingiberensis_LG02_G00712
D.zingiberensis_LG02_G00526
D.zingiberensis_LG02_G00492
D.zingiberensis_LG02_G00449
D.zingiberensis_LG02_G00428
D.zingiberensis_LG02_G00320
D.zingiberensis_LG02_G00310
D.zingiberensis_LG02_G00231
D.zingiberensis_LG02_G00198
D.zingiberensis_LG02_G00196
D.zingiberensis_LG02_G00185
D.zingiberensis_LG02_G00153
D.zingiberensis_LG02_G00117
D.zingiberensis_LG02_G00089
D.zingiberensis_LG02_G00082
D.zingiberensis_LG02_G00052
D.zingiberensis_LG02_G00020
D.zingiberensis_LG02_G00016
D.zingiberensis_LG01_G06242
D.zingiberensis_LG01_G05911
D.zingiberensis_LG01_G05909
D.zingiberensis_LG01_G05863
D.zingiberensis_LG01_G05729
D.zingiberensis_LG01_G05707
D.zingiberensis_LG01_G05696
D.zingiberensis_LG01_G05659
D.zingiberensis_LG01_G05648
D.zingiberensis_LG01_G05487
D.zingiberensis_LG01_G05447
D.zingiberensis_LG01_G05442
D.zingiberensis_LG01_G05438
D.zingiberensis_LG01_G05437
D.zingiberensis_LG01_G05381
D.zingiberensis_LG01_G05345
D.zingiberensis_LG01_G05341
D.zingiberensis_LG01_G05335
D.zingiberensis_LG01_G05306
D.zingiberensis_LG01_G05287
D.zingiberensis_LG01_G05263
D.zingiberensis_LG01_G05228
D.zingiberensis_LG01_G05210
D.zingiberensis_LG01_G05194
D.zingiberensis_LG01_G05193
D.zingiberensis_LG01_G05192
D.zingiberensis_LG01_G05152
D.zingiberensis_LG01_G05132
D.zingiberensis_LG01_G05120
D.zingiberensis_LG01_G05081
D.zingiberensis_LG01_G05036
D.zingiberensis_LG01_G05000
D.zingiberensis_LG01_G04884
D.zingiberensis_LG01_G04763
D.zingiberensis_LG01_G04746
D.zingiberensis_LG01_G04664
D.zingiberensis_LG01_G04649
D.zingiberensis_LG01_G04623
D.zingiberensis_LG01_G04545
D.zingiberensis_LG01_G04492
D.zingiberensis_LG01_G04408
D.zingiberensis_LG01_G04392
D.zingiberensis_LG01_G04354
D.zingiberensis_LG01_G04330
D.zingiberensis_LG01_G04328
D.zingiberensis_LG01_G04323
D.zingiberensis_LG01_G04150
D.zingiberensis_LG01_G04102
D.zingiberensis_LG01_G04026
D.zingiberensis_LG01_G04014
D.zingiberensis_LG01_G04006
D.zingiberensis_LG01_G03955
D.zingiberensis_LG01_G03942
D.zingiberensis_LG01_G03862
D.zingiberensis_LG01_G03793
D.zingiberensis_LG01_G03778
D.zingiberensis_LG01_G03700
D.zingiberensis_LG01_G03667
D.zingiberensis_LG01_G03649
D.zingiberensis_LG01_G03564
D.zingiberensis_LG01_G03450
D.zingiberensis_LG01_G03444
D.zingiberensis_LG01_G03339
D.zingiberensis_LG01_G03259
D.zingiberensis_LG01_G03248
D.zingiberensis_LG01_G03211
D.zingiberensis_LG01_G03202
D.zingiberensis_LG01_G03042
D.zingiberensis_LG01_G03032
D.zingiberensis_LG01_G02865
D.zingiberensis_LG01_G02727
D.zingiberensis_LG01_G02568
D.zingiberensis_LG01_G02556
D.zingiberensis_LG01_G02534
D.zingiberensis_LG01_G02499
D.zingiberensis_LG01_G02489
D.zingiberensis_LG01_G02437
D.zingiberensis_LG01_G02375
D.zingiberensis_LG01_G02374
D.zingiberensis_LG01_G02295
D.zingiberensis_LG01_G02292
D.zingiberensis_LG01_G02234
D.zingiberensis_LG01_G02131
D.zingiberensis_LG01_G02113
D.zingiberensis_LG01_G02098
D.zingiberensis_LG01_G02083
D.zingiberensis_LG01_G02072
D.zingiberensis_LG01_G01993
D.zingiberensis_LG01_G01918
D.zingiberensis_LG01_G01910
D.zingiberensis_LG01_G01886
D.zingiberensis_LG01_G01850
D.zingiberensis_LG01_G01817
D.zingiberensis_LG01_G01672
D.zingiberensis_LG01_G01625
D.zingiberensis_LG01_G01542
D.zingiberensis_LG01_G01525
D.zingiberensis_LG01_G01348
D.zingiberensis_LG01_G01194
D.zingiberensis_LG01_G01146
D.zingiberensis_LG01_G01138
D.zingiberensis_LG01_G01121
D.zingiberensis_LG01_G01073
D.zingiberensis_LG01_G01047
D.zingiberensis_LG01_G01029
D.zingiberensis_LG01_G00989
D.zingiberensis_LG01_G00956
D.zingiberensis_LG01_G00923
D.zingiberensis_LG01_G00799
D.zingiberensis_LG01_G00740
D.zingiberensis_LG01_G00694
D.zingiberensis_LG01_G00652
D.zingiberensis_LG01_G00614
D.zingiberensis_LG01_G00601
D.zingiberensis_LG01_G00509
D.zingiberensis_LG01_G00502
D.zingiberensis_LG01_G00474
D.zingiberensis_LG01_G00415
D.zingiberensis_LG01_G00374
D.zingiberensis_LG01_G00353
D.zingiberensis_LG01_G00352
D.zingiberensis_LG01_G00330
D.zingiberensis_LG01_G00299
D.zingiberensis_LG01_G00280
D.zingiberensis_LG01_G00200
D.zingiberensis_LG01_G00183
D.zingiberensis_LG01_G00103
D.zingiberensis_LG01_G00095
D.zingiberensis_LG01_G00073
D.zingiberensis_LG01_G00065
D.zingiberensis_LG01_G00056
D.zingiberensis_LG01_G00034
D.zingiberensis_LG01_G00032
D.zingiberensis_Contig9_G00023
D.zingiberensis_Contig80_G00004
D.zingiberensis_Contig69_G00024
D.zingiberensis_Contig69_G00019
D.zingiberensis_Contig61_G00005
D.zingiberensis_Contig6_G00004
D.zingiberensis_Contig57_G00009
D.zingiberensis_Contig52_G00026
D.zingiberensis_Contig48_G00005
D.zingiberensis_Contig40_G00007
D.zingiberensis_Contig32_G00024
D.zingiberensis_Contig18_G00006
D.zingiberensis_Contig10_G00028
D.zingiberensis_Contig1_G00062
D.zingiberensis_Contig1_G00051

## Sheet: magenta
D.zingiberensis_LG10_G00640
D.zingiberensis_LG09_G01811
D.zingiberensis_LG09_G01732
D.zingiberensis_LG09_G01711
D.zingiberensis_LG09_G01383
D.zingiberensis_LG09_G01371
D.zingiberensis_LG09_G01176
D.zingiberensis_LG09_G01078
D.zingiberensis_LG09_G01073
D.zingiberensis_LG09_G01070
D.zingiberensis_LG09_G00994
D.zingiberensis_LG09_G00660
D.zingiberensis_LG09_G00429
D.zingiberensis_LG09_G00242
D.zingiberensis_LG09_G00153
D.zingiberensis_LG09_G00078
D.zingiberensis_LG08_G02006
D.zingiberensis_LG08_G01686
D.zingiberensis_LG08_G01556
D.zingiberensis_LG08_G01248
D.zingiberensis_LG08_G01120
D.zingiberensis_LG08_G01097
D.zingiberensis_LG08_G00352
D.zingiberensis_LG08_G00139
D.zingiberensis_LG07_G02070
D.zingiberensis_LG07_G01951
D.zingiberensis_LG07_G01654
D.zingiberensis_LG07_G01170
D.zingiberensis_LG07_G01102
D.zingiberensis_LG07_G00832
D.zingiberensis_LG07_G00705
D.zingiberensis_LG07_G00316
D.zingiberensis_LG07_G00301
D.zingiberensis_LG07_G00293
D.zingiberensis_LG07_G00270
D.zingiberensis_LG07_G00013
D.zingiberensis_LG06_G01610
D.zingiberensis_LG06_G01594
D.zingiberensis_LG06_G01499
D.zingiberensis_LG06_G01477
D.zingiberensis_LG06_G01121
D.zingiberensis_LG06_G00644
D.zingiberensis_LG06_G00624
D.zingiberensis_LG06_G00480
D.zingiberensis_LG06_G00423
D.zingiberensis_LG06_G00172
D.zingiberensis_LG06_G00018
D.zingiberensis_LG05_G02963
D.zingiberensis_LG05_G02875
D.zingiberensis_LG05_G02606
D.zingiberensis_LG05_G02603
D.zingiberensis_LG05_G02588
D.zingiberensis_LG05_G02306
D.zingiberensis_LG05_G02177
D.zingiberensis_LG05_G01855
D.zingiberensis_LG05_G01843
D.zingiberensis_LG05_G01693
D.zingiberensis_LG05_G01536
D.zingiberensis_LG05_G01412
D.zingiberensis_LG05_G01187
D.zingiberensis_LG05_G01075
D.zingiberensis_LG05_G00951
D.zingiberensis_LG05_G00907
D.zingiberensis_LG05_G00860
D.zingiberensis_LG05_G00602
D.zingiberensis_LG05_G00404
D.zingiberensis_LG05_G00388
D.zingiberensis_LG05_G00387
D.zingiberensis_LG05_G00331
D.zingiberensis_LG05_G00226
D.zingiberensis_LG04_G02899
D.zingiberensis_LG04_G02629
D.zingiberensis_LG04_G02464
D.zingiberensis_LG04_G02136
D.zingiberensis_LG04_G02102
D.zingiberensis_LG04_G01984
D.zingiberensis_LG04_G01777
D.zingiberensis_LG04_G01501
D.zingiberensis_LG04_G01077
D.zingiberensis_LG04_G01019
D.zingiberensis_LG04_G00572
D.zingiberensis_LG04_G00459
D.zingiberensis_LG04_G00128
D.zingiberensis_LG04_G00114
D.zingiberensis_LG04_G00046
D.zingiberensis_LG04_G00015
D.zingiberensis_LG03_G03524
D.zingiberensis_LG03_G03290
D.zingiberensis_LG03_G03278
D.zingiberensis_LG03_G03180
D.zingiberensis_LG03_G03136
D.zingiberensis_LG03_G03093
D.zingiberensis_LG03_G03011
D.zingiberensis_LG03_G02954
D.zingiberensis_LG03_G02846
D.zingiberensis_LG03_G02820
D.zingiberensis_LG03_G02625
D.zingiberensis_LG03_G02357
D.zingiberensis_LG03_G02333
D.zingiberensis_LG03_G02230
D.zingiberensis_LG03_G01269
D.zingiberensis_LG03_G00976
D.zingiberensis_LG03_G00854
D.zingiberensis_LG03_G00726
D.zingiberensis_LG03_G00722
D.zingiberensis_LG03_G00686
D.zingiberensis_LG03_G00646
D.zingiberensis_LG03_G00448
D.zingiberensis_LG03_G00427
D.zingiberensis_LG03_G00389
D.zingiberensis_LG03_G00350
D.zingiberensis_LG03_G00234
D.zingiberensis_LG02_G03594
D.zingiberensis_LG02_G03159
D.zingiberensis_LG02_G03018
D.zingiberensis_LG02_G02577
D.zingiberensis_LG02_G02040
D.zingiberensis_LG02_G02020
D.zingiberensis_LG02_G01983
D.zingiberensis_LG02_G01840
D.zingiberensis_LG02_G01828
D.zingiberensis_LG02_G01821
D.zingiberensis_LG02_G01740
D.zingiberensis_LG02_G01732
D.zingiberensis_LG02_G01394
D.zingiberensis_LG02_G01364
D.zingiberensis_LG02_G01268
D.zingiberensis_LG02_G01247
D.zingiberensis_LG02_G01219
D.zingiberensis_LG02_G00932
D.zingiberensis_LG02_G00434
D.zingiberensis_LG02_G00381
D.zingiberensis_LG01_G06041
D.zingiberensis_LG01_G06002
D.zingiberensis_LG01_G05965
D.zingiberensis_LG01_G05781
D.zingiberensis_LG01_G05698
D.zingiberensis_LG01_G05408
D.zingiberensis_LG01_G05377
D.zingiberensis_LG01_G05183
D.zingiberensis_LG01_G05172
D.zingiberensis_LG01_G05076
D.zingiberensis_LG01_G04909
D.zingiberensis_LG01_G04903
D.zingiberensis_LG01_G04869
D.zingiberensis_LG01_G04812
D.zingiberensis_LG01_G04540
D.zingiberensis_LG01_G04528
D.zingiberensis_LG01_G04505
D.zingiberensis_LG01_G04421
D.zingiberensis_LG01_G04122
D.zingiberensis_LG01_G04090
D.zingiberensis_LG01_G03945
D.zingiberensis_LG01_G03757
D.zingiberensis_LG01_G03697
D.zingiberensis_LG01_G03669
D.zingiberensis_LG01_G03665
D.zingiberensis_LG01_G02746
D.zingiberensis_LG01_G02481
D.zingiberensis_LG01_G02370
D.zingiberensis_LG01_G02144
D.zingiberensis_LG01_G01892
D.zingiberensis_LG01_G01183
D.zingiberensis_LG01_G00725
D.zingiberensis_LG01_G00382
D.zingiberensis_LG01_G00364
D.zingiberensis_LG01_G00361
D.zingiberensis_LG01_G00343
D.zingiberensis_LG01_G00342
D.zingiberensis_LG01_G00249
D.zingiberensis_LG01_G00113
D.zingiberensis_Contig43_G00025
D.zingiberensis_Contig32_G00031
D.zingiberensis_Contig127_G00006
D.zingiberensis_Contig117_G00006
D.zingiberensis_Contig111_G00004
D.zingiberensis_Contig10_G00021

## Sheet: pink
D.zingiberensis_LG10_G00272
D.zingiberensis_LG10_G00271
D.zingiberensis_LG10_G00111
D.zingiberensis_LG09_G01804
D.zingiberensis_LG09_G01792
D.zingiberensis_LG09_G01763
D.zingiberensis_LG09_G01722
D.zingiberensis_LG09_G01487
D.zingiberensis_LG09_G01468
D.zingiberensis_LG09_G01411
D.zingiberensis_LG09_G01314
D.zingiberensis_LG09_G01157
D.zingiberensis_LG09_G01087
D.zingiberensis_LG09_G01083
D.zingiberensis_LG09_G00768
D.zingiberensis_LG09_G00537
D.zingiberensis_LG09_G00520
D.zingiberensis_LG09_G00411
D.zingiberensis_LG09_G00376
D.zingiberensis_LG09_G00362
D.zingiberensis_LG09_G00229
D.zingiberensis_LG09_G00091
D.zingiberensis_LG09_G00036
D.zingiberensis_LG08_G01904
D.zingiberensis_LG08_G01903
D.zingiberensis_LG08_G01712
D.zingiberensis_LG08_G01424
D.zingiberensis_LG08_G01278
D.zingiberensis_LG08_G01247
D.zingiberensis_LG08_G01200
D.zingiberensis_LG08_G01192
D.zingiberensis_LG08_G01171
D.zingiberensis_LG08_G01116
D.zingiberensis_LG08_G00997
D.zingiberensis_LG08_G00966
D.zingiberensis_LG08_G00965
D.zingiberensis_LG08_G00891
D.zingiberensis_LG08_G00686
D.zingiberensis_LG08_G00652
D.zingiberensis_LG08_G00480
D.zingiberensis_LG08_G00364
D.zingiberensis_LG08_G00355
D.zingiberensis_LG08_G00320
D.zingiberensis_LG07_G02160
D.zingiberensis_LG07_G02151
D.zingiberensis_LG07_G02115
D.zingiberensis_LG07_G02074
D.zingiberensis_LG07_G01388
D.zingiberensis_LG07_G00693
D.zingiberensis_LG07_G00596
D.zingiberensis_LG07_G00532
D.zingiberensis_LG07_G00308
D.zingiberensis_LG07_G00299
D.zingiberensis_LG07_G00094
D.zingiberensis_LG07_G00057
D.zingiberensis_LG07_G00033
D.zingiberensis_LG06_G01751
D.zingiberensis_LG06_G01732
D.zingiberensis_LG06_G00638
D.zingiberensis_LG06_G00549
D.zingiberensis_LG06_G00517
D.zingiberensis_LG06_G00377
D.zingiberensis_LG06_G00357
D.zingiberensis_LG06_G00203
D.zingiberensis_LG06_G00087
D.zingiberensis_LG05_G02796
D.zingiberensis_LG05_G02737
D.zingiberensis_LG05_G02480
D.zingiberensis_LG05_G02327
D.zingiberensis_LG05_G01719
D.zingiberensis_LG05_G01677
D.zingiberensis_LG05_G01380
D.zingiberensis_LG05_G01374
D.zingiberensis_LG05_G01347
D.zingiberensis_LG05_G01140
D.zingiberensis_LG05_G01117
D.zingiberensis_LG05_G01070
D.zingiberensis_LG05_G00789
D.zingiberensis_LG04_G02890
D.zingiberensis_LG04_G02870
D.zingiberensis_LG04_G02314
D.zingiberensis_LG04_G02222
D.zingiberensis_LG04_G02074
D.zingiberensis_LG04_G01920
D.zingiberensis_LG04_G01873
D.zingiberensis_LG04_G01843
D.zingiberensis_LG04_G01500
D.zingiberensis_LG04_G01143
D.zingiberensis_LG04_G01067
D.zingiberensis_LG04_G01062
D.zingiberensis_LG04_G00652
D.zingiberensis_LG04_G00483
D.zingiberensis_LG03_G03506
D.zingiberensis_LG03_G03227
D.zingiberensis_LG03_G03178
D.zingiberensis_LG03_G03125
D.zingiberensis_LG03_G02918
D.zingiberensis_LG03_G02720
D.zingiberensis_LG03_G02719
D.zingiberensis_LG03_G02620
D.zingiberensis_LG03_G01893
D.zingiberensis_LG03_G01163
D.zingiberensis_LG03_G01162
D.zingiberensis_LG03_G00837
D.zingiberensis_LG03_G00684
D.zingiberensis_LG03_G00523
D.zingiberensis_LG03_G00511
D.zingiberensis_LG03_G00454
D.zingiberensis_LG03_G00254
D.zingiberensis_LG03_G00171
D.zingiberensis_LG03_G00003
D.zingiberensis_LG02_G03052
D.zingiberensis_LG02_G03046
D.zingiberensis_LG02_G03023
D.zingiberensis_LG02_G03017
D.zingiberensis_LG02_G02932
D.zingiberensis_LG02_G02857
D.zingiberensis_LG02_G02779
D.zingiberensis_LG02_G02762
D.zingiberensis_LG02_G02584
D.zingiberensis_LG02_G02580
D.zingiberensis_LG02_G02372
D.zingiberensis_LG02_G02352
D.zingiberensis_LG02_G02246
D.zingiberensis_LG02_G02152
D.zingiberensis_LG02_G02055
D.zingiberensis_LG02_G01986
D.zingiberensis_LG02_G01818
D.zingiberensis_LG02_G01807
D.zingiberensis_LG02_G01788
D.zingiberensis_LG02_G01649
D.zingiberensis_LG02_G01582
D.zingiberensis_LG02_G01526
D.zingiberensis_LG02_G01471
D.zingiberensis_LG02_G01357
D.zingiberensis_LG02_G01226
D.zingiberensis_LG02_G00999
D.zingiberensis_LG02_G00992
D.zingiberensis_LG02_G00937
D.zingiberensis_LG02_G00503
D.zingiberensis_LG02_G00296
D.zingiberensis_LG02_G00279
D.zingiberensis_LG02_G00120
D.zingiberensis_LG02_G00119
D.zingiberensis_LG01_G06190
D.zingiberensis_LG01_G06182
D.zingiberensis_LG01_G06084
D.zingiberensis_LG01_G05997
D.zingiberensis_LG01_G05782
D.zingiberensis_LG01_G05735
D.zingiberensis_LG01_G05713
D.zingiberensis_LG01_G05576
D.zingiberensis_LG01_G05555
D.zingiberensis_LG01_G05554
D.zingiberensis_LG01_G05480
D.zingiberensis_LG01_G05382
D.zingiberensis_LG01_G05267
D.zingiberensis_LG01_G05242
D.zingiberensis_LG01_G05133
D.zingiberensis_LG01_G05097
D.zingiberensis_LG01_G04957
D.zingiberensis_LG01_G04830
D.zingiberensis_LG01_G04731
D.zingiberensis_LG01_G04650
D.zingiberensis_LG01_G04594
D.zingiberensis_LG01_G04575
D.zingiberensis_LG01_G04564
D.zingiberensis_LG01_G04425
D.zingiberensis_LG01_G04385
D.zingiberensis_LG01_G04203
D.zingiberensis_LG01_G04069
D.zingiberensis_LG01_G04065
D.zingiberensis_LG01_G04018
D.zingiberensis_LG01_G03791
D.zingiberensis_LG01_G03768
D.zingiberensis_LG01_G03702
D.zingiberensis_LG01_G03684
D.zingiberensis_LG01_G03645
D.zingiberensis_LG01_G03625
D.zingiberensis_LG01_G03585
D.zingiberensis_LG01_G03545
D.zingiberensis_LG01_G03418
D.zingiberensis_LG01_G03362
D.zingiberensis_LG01_G03217
D.zingiberensis_LG01_G03085
D.zingiberensis_LG01_G03062
D.zingiberensis_LG01_G03030
D.zingiberensis_LG01_G02872
D.zingiberensis_LG01_G02484
D.zingiberensis_LG01_G02473
D.zingiberensis_LG01_G02145
D.zingiberensis_LG01_G02135
D.zingiberensis_LG01_G02033
D.zingiberensis_LG01_G01846
D.zingiberensis_LG01_G01783
D.zingiberensis_LG01_G01763
D.zingiberensis_LG01_G01369
D.zingiberensis_LG01_G01193
D.zingiberensis_LG01_G01133
D.zingiberensis_LG01_G00993
D.zingiberensis_LG01_G00796
D.zingiberensis_LG01_G00588
D.zingiberensis_LG01_G00303
D.zingiberensis_LG01_G00240
D.zingiberensis_LG01_G00045
D.zingiberensis_LG01_G00036
D.zingiberensis_LG01_G00028
D.zingiberensis_LG01_G00017
D.zingiberensis_Contig99_G00006
D.zingiberensis_Contig73_G00010
D.zingiberensis_Contig40_G00010
D.zingiberensis_Contig29_G00004
D.zingiberensis_Contig14_G00021
D.zingiberensis_Contig127_G00004
D.zingiberensis_Contig110_G00007
D.zingiberensis_Contig109_G00010

## Sheet: red
D.zingiberensis_LG10_G00664
D.zingiberensis_LG10_G00650
D.zingiberensis_LG10_G00608
D.zingiberensis_LG10_G00595
D.zingiberensis_LG10_G00592
D.zingiberensis_LG10_G00590
D.zingiberensis_LG10_G00563
D.zingiberensis_LG10_G00554
D.zingiberensis_LG09_G01848
D.zingiberensis_LG09_G01812
D.zingiberensis_LG09_G01795
D.zingiberensis_LG09_G01794
D.zingiberensis_LG09_G01650
D.zingiberensis_LG09_G01646
D.zingiberensis_LG09_G01630
D.zingiberensis_LG09_G01402
D.zingiberensis_LG09_G01286
D.zingiberensis_LG09_G01277
D.zingiberensis_LG09_G01207
D.zingiberensis_LG09_G01199
D.zingiberensis_LG09_G01181
D.zingiberensis_LG09_G01117
D.zingiberensis_LG09_G00992
D.zingiberensis_LG09_G00905
D.zingiberensis_LG09_G00700
D.zingiberensis_LG09_G00366
D.zingiberensis_LG09_G00347
D.zingiberensis_LG09_G00220
D.zingiberensis_LG09_G00149
D.zingiberensis_LG09_G00148
D.zingiberensis_LG09_G00143
D.zingiberensis_LG09_G00139
D.zingiberensis_LG08_G01990
D.zingiberensis_LG08_G01835
D.zingiberensis_LG08_G01805
D.zingiberensis_LG08_G01787
D.zingiberensis_LG08_G01743
D.zingiberensis_LG08_G01654
D.zingiberensis_LG08_G01597
D.zingiberensis_LG08_G01441
D.zingiberensis_LG08_G01438
D.zingiberensis_LG08_G01119
D.zingiberensis_LG08_G01116
D.zingiberensis_LG08_G01091
D.zingiberensis_LG08_G01008
D.zingiberensis_LG08_G00908
D.zingiberensis_LG08_G00848
D.zingiberensis_LG08_G00847
D.zingiberensis_LG08_G00784
D.zingiberensis_LG08_G00698
D.zingiberensis_LG08_G00654
D.zingiberensis_LG08_G00575
D.zingiberensis_LG08_G00506
D.zingiberensis_LG08_G00500
D.zingiberensis_LG08_G00426
D.zingiberensis_LG08_G00334
D.zingiberensis_LG08_G00262
D.zingiberensis_LG07_G02184
D.zingiberensis_LG07_G02176
D.zingiberensis_LG07_G02140
D.zingiberensis_LG07_G02138
D.zingiberensis_LG07_G01919
D.zingiberensis_LG07_G01832
D.zingiberensis_LG07_G01822
D.zingiberensis_LG07_G01809
D.zingiberensis_LG07_G01808
D.zingiberensis_LG07_G01563
D.zingiberensis_LG07_G01511
D.zingiberensis_LG07_G01496
D.zingiberensis_LG07_G01327
D.zingiberensis_LG07_G01297
D.zingiberensis_LG07_G01292
D.zingiberensis_LG07_G01291
D.zingiberensis_LG07_G01290
D.zingiberensis_LG07_G01260
D.zingiberensis_LG07_G01160
D.zingiberensis_LG07_G01115
D.zingiberensis_LG07_G01067
D.zingiberensis_LG07_G00954
D.zingiberensis_LG07_G00945
D.zingiberensis_LG07_G00846
D.zingiberensis_LG07_G00819
D.zingiberensis_LG07_G00780
D.zingiberensis_LG07_G00777
D.zingiberensis_LG07_G00744
D.zingiberensis_LG07_G00569
D.zingiberensis_LG07_G00521
D.zingiberensis_LG07_G00474
D.zingiberensis_LG07_G00461
D.zingiberensis_LG07_G00373
D.zingiberensis_LG07_G00351
D.zingiberensis_LG07_G00338
D.zingiberensis_LG07_G00207
D.zingiberensis_LG07_G00010
D.zingiberensis_LG06_G01829
D.zingiberensis_LG06_G01717
D.zingiberensis_LG06_G01523
D.zingiberensis_LG06_G01486
D.zingiberensis_LG06_G01403
D.zingiberensis_LG06_G01276
D.zingiberensis_LG06_G01266
D.zingiberensis_LG06_G01155
D.zingiberensis_LG06_G01095
D.zingiberensis_LG06_G00882
D.zingiberensis_LG06_G00878
D.zingiberensis_LG06_G00852
D.zingiberensis_LG06_G00847
D.zingiberensis_LG06_G00816
D.zingiberensis_LG06_G00691
D.zingiberensis_LG06_G00597
D.zingiberensis_LG06_G00566
D.zingiberensis_LG06_G00553
D.zingiberensis_LG06_G00550
D.zingiberensis_LG06_G00482
D.zingiberensis_LG06_G00299
D.zingiberensis_LG06_G00253
D.zingiberensis_LG06_G00067
D.zingiberensis_LG06_G00038
D.zingiberensis_LG06_G00016
D.zingiberensis_LG05_G02994
D.zingiberensis_LG05_G02913
D.zingiberensis_LG05_G02862
D.zingiberensis_LG05_G02827
D.zingiberensis_LG05_G02812
D.zingiberensis_LG05_G02773
D.zingiberensis_LG05_G02744
D.zingiberensis_LG05_G02685
D.zingiberensis_LG05_G02646
D.zingiberensis_LG05_G02544
D.zingiberensis_LG05_G02491
D.zingiberensis_LG05_G02438
D.zingiberensis_LG05_G02412
D.zingiberensis_LG05_G02324
D.zingiberensis_LG05_G02252
D.zingiberensis_LG05_G02236
D.zingiberensis_LG05_G02192
D.zingiberensis_LG05_G02175
D.zingiberensis_LG05_G01981
D.zingiberensis_LG05_G01957
D.zingiberensis_LG05_G01846
D.zingiberensis_LG05_G01668
D.zingiberensis_LG05_G01610
D.zingiberensis_LG05_G01582
D.zingiberensis_LG05_G01532
D.zingiberensis_LG05_G01511
D.zingiberensis_LG05_G01500
D.zingiberensis_LG05_G01259
D.zingiberensis_LG05_G01258
D.zingiberensis_LG05_G01218
D.zingiberensis_LG05_G01212
D.zingiberensis_LG05_G01177
D.zingiberensis_LG05_G01151
D.zingiberensis_LG05_G00869
D.zingiberensis_LG05_G00867
D.zingiberensis_LG05_G00853
D.zingiberensis_LG05_G00844
D.zingiberensis_LG05_G00818
D.zingiberensis_LG05_G00814
D.zingiberensis_LG05_G00788
D.zingiberensis_LG05_G00776
D.zingiberensis_LG05_G00739
D.zingiberensis_LG05_G00696
D.zingiberensis_LG05_G00672
D.zingiberensis_LG05_G00557
D.zingiberensis_LG05_G00541
D.zingiberensis_LG05_G00450
D.zingiberensis_LG05_G00432
D.zingiberensis_LG05_G00377
D.zingiberensis_LG05_G00318
D.zingiberensis_LG05_G00303
D.zingiberensis_LG05_G00300
D.zingiberensis_LG05_G00265
D.zingiberensis_LG04_G02918
D.zingiberensis_LG04_G02853
D.zingiberensis_LG04_G02852
D.zingiberensis_LG04_G02833
D.zingiberensis_LG04_G02828
D.zingiberensis_LG04_G02522
D.zingiberensis_LG04_G02473
D.zingiberensis_LG04_G02472
D.zingiberensis_LG04_G02423
D.zingiberensis_LG04_G02400
D.zingiberensis_LG04_G02394
D.zingiberensis_LG04_G02261
D.zingiberensis_LG04_G02131
D.zingiberensis_LG04_G01953
D.zingiberensis_LG04_G01816
D.zingiberensis_LG04_G01796
D.zingiberensis_LG04_G01572
D.zingiberensis_LG04_G01341
D.zingiberensis_LG04_G01315
D.zingiberensis_LG04_G01050
D.zingiberensis_LG04_G01043
D.zingiberensis_LG04_G00914
D.zingiberensis_LG04_G00889
D.zingiberensis_LG04_G00609
D.zingiberensis_LG04_G00453
D.zingiberensis_LG04_G00104
D.zingiberensis_LG04_G00072
D.zingiberensis_LG04_G00071
D.zingiberensis_LG03_G03483
D.zingiberensis_LG03_G03338
D.zingiberensis_LG03_G03273
D.zingiberensis_LG03_G03199
D.zingiberensis_LG03_G03017
D.zingiberensis_LG03_G03005
D.zingiberensis_LG03_G02993
D.zingiberensis_LG03_G02880
D.zingiberensis_LG03_G02822
D.zingiberensis_LG03_G02627
D.zingiberensis_LG03_G02597
D.zingiberensis_LG03_G02596
D.zingiberensis_LG03_G02472
D.zingiberensis_LG03_G02465
D.zingiberensis_LG03_G02463
D.zingiberensis_LG03_G02455
D.zingiberensis_LG03_G02432
D.zingiberensis_LG03_G02228
D.zingiberensis_LG03_G01862
D.zingiberensis_LG03_G01830
D.zingiberensis_LG03_G01678
D.zingiberensis_LG03_G01539
D.zingiberensis_LG03_G01535
D.zingiberensis_LG03_G01527
D.zingiberensis_LG03_G01526
D.zingiberensis_LG03_G01449
D.zingiberensis_LG03_G01417
D.zingiberensis_LG03_G01225
D.zingiberensis_LG03_G01198
D.zingiberensis_LG03_G01074
D.zingiberensis_LG03_G01043
D.zingiberensis_LG03_G01027
D.zingiberensis_LG03_G00992
D.zingiberensis_LG03_G00916
D.zingiberensis_LG03_G00766
D.zingiberensis_LG03_G00533
D.zingiberensis_LG03_G00525
D.zingiberensis_LG03_G00453
D.zingiberensis_LG03_G00384
D.zingiberensis_LG03_G00322
D.zingiberensis_LG03_G00251
D.zingiberensis_LG03_G00218
D.zingiberensis_LG03_G00207
D.zingiberensis_LG03_G00205
D.zingiberensis_LG03_G00203
D.zingiberensis_LG03_G00133
D.zingiberensis_LG02_G02323
D.zingiberensis_LG02_G02108
D.zingiberensis_LG02_G02018
D.zingiberensis_LG02_G01985
D.zingiberensis_LG02_G01902
D.zingiberensis_LG02_G01822
D.zingiberensis_LG02_G01604
D.zingiberensis_LG02_G01544
D.zingiberensis_LG02_G01539
D.zingiberensis_LG02_G01394
D.zingiberensis_LG02_G01298
D.zingiberensis_LG02_G01194
D.zingiberensis_LG02_G01176
D.zingiberensis_LG02_G01119
D.zingiberensis_LG02_G01080
D.zingiberensis_LG02_G01033
D.zingiberensis_LG02_G01028
D.zingiberensis_LG02_G00997
D.zingiberensis_LG02_G00962
D.zingiberensis_LG02_G00946
D.zingiberensis_LG02_G00835
D.zingiberensis_LG02_G00794
D.zingiberensis_LG02_G00730
D.zingiberensis_LG02_G00725
D.zingiberensis_LG02_G00637
D.zingiberensis_LG02_G00592
D.zingiberensis_LG02_G00528
D.zingiberensis_LG02_G00435
D.zingiberensis_LG02_G00377
D.zingiberensis_LG02_G00342
D.zingiberensis_LG02_G00332
D.zingiberensis_LG02_G00288
D.zingiberensis_LG02_G00248
D.zingiberensis_LG02_G00238
D.zingiberensis_LG02_G00134
D.zingiberensis_LG02_G00103
D.zingiberensis_LG02_G00078
D.zingiberensis_LG02_G00065
D.zingiberensis_LG01_G06170
D.zingiberensis_LG01_G06130
D.zingiberensis_LG01_G06128
D.zingiberensis_LG01_G06029
D.zingiberensis_LG01_G05790
D.zingiberensis_LG01_G05766
D.zingiberensis_LG01_G05739
D.zingiberensis_LG01_G05680
D.zingiberensis_LG01_G05500
D.zingiberensis_LG01_G05401
D.zingiberensis_LG01_G05399
D.zingiberensis_LG01_G05387
D.zingiberensis_LG01_G05323
D.zingiberensis_LG01_G05248
D.zingiberensis_LG01_G05247
D.zingiberensis_LG01_G05209
D.zingiberensis_LG01_G05103
D.zingiberensis_LG01_G05094
D.zingiberensis_LG01_G05093
D.zingiberensis_LG01_G05044
D.zingiberensis_LG01_G04994
D.zingiberensis_LG01_G04983
D.zingiberensis_LG01_G04940
D.zingiberensis_LG01_G04923
D.zingiberensis_LG01_G04809
D.zingiberensis_LG01_G04734
D.zingiberensis_LG01_G04708
D.zingiberensis_LG01_G04616
D.zingiberensis_LG01_G04530
D.zingiberensis_LG01_G04491
D.zingiberensis_LG01_G04449
D.zingiberensis_LG01_G04442
D.zingiberensis_LG01_G04427
D.zingiberensis_LG01_G04383
D.zingiberensis_LG01_G04333
D.zingiberensis_LG01_G04147
D.zingiberensis_LG01_G04126
D.zingiberensis_LG01_G04075
D.zingiberensis_LG01_G04025
D.zingiberensis_LG01_G04012
D.zingiberensis_LG01_G03993
D.zingiberensis_LG01_G03983
D.zingiberensis_LG01_G03933
D.zingiberensis_LG01_G03850
D.zingiberensis_LG01_G03790
D.zingiberensis_LG01_G03769
D.zingiberensis_LG01_G03758
D.zingiberensis_LG01_G03746
D.zingiberensis_LG01_G03692
D.zingiberensis_LG01_G03624
D.zingiberensis_LG01_G03567
D.zingiberensis_LG01_G03532
D.zingiberensis_LG01_G03520
D.zingiberensis_LG01_G03448
D.zingiberensis_LG01_G03422
D.zingiberensis_LG01_G03412
D.zingiberensis_LG01_G03226
D.zingiberensis_LG01_G03210
D.zingiberensis_LG01_G02731
D.zingiberensis_LG01_G02546
D.zingiberensis_LG01_G02491
D.zingiberensis_LG01_G02388
D.zingiberensis_LG01_G02381
D.zingiberensis_LG01_G02339
D.zingiberensis_LG01_G02311
D.zingiberensis_LG01_G02104
D.zingiberensis_LG01_G02054
D.zingiberensis_LG01_G01913
D.zingiberensis_LG01_G01876
D.zingiberensis_LG01_G01829
D.zingiberensis_LG01_G01781
D.zingiberensis_LG01_G01773
D.zingiberensis_LG01_G01771
D.zingiberensis_LG01_G01757
D.zingiberensis_LG01_G01641
D.zingiberensis_LG01_G01636
D.zingiberensis_LG01_G01622
D.zingiberensis_LG01_G01547
D.zingiberensis_LG01_G01528
D.zingiberensis_LG01_G01522
D.zingiberensis_LG01_G01472
D.zingiberensis_LG01_G01468
D.zingiberensis_LG01_G01433
D.zingiberensis_LG01_G01402
D.zingiberensis_LG01_G01283
D.zingiberensis_LG01_G01166
D.zingiberensis_LG01_G01163
D.zingiberensis_LG01_G01131
D.zingiberensis_LG01_G01030
D.zingiberensis_LG01_G00990
D.zingiberensis_LG01_G00884
D.zingiberensis_LG01_G00854
D.zingiberensis_LG01_G00802
D.zingiberensis_LG01_G00758
D.zingiberensis_LG01_G00666
D.zingiberensis_LG01_G00660
D.zingiberensis_LG01_G00613
D.zingiberensis_LG01_G00612
D.zingiberensis_LG01_G00565
D.zingiberensis_LG01_G00552
D.zingiberensis_LG01_G00551
D.zingiberensis_LG01_G00525
D.zingiberensis_LG01_G00515
D.zingiberensis_LG01_G00505
D.zingiberensis_LG01_G00462
D.zingiberensis_LG01_G00453
D.zingiberensis_LG01_G00449
D.zingiberensis_LG01_G00420
D.zingiberensis_LG01_G00345
D.zingiberensis_LG01_G00201
D.zingiberensis_LG01_G00184
D.zingiberensis_LG01_G00167
D.zingiberensis_LG01_G00112
D.zingiberensis_Contig85_G00014
D.zingiberensis_Contig53_G00016
D.zingiberensis_Contig51_G00015
D.zingiberensis_Contig34_G00016
D.zingiberensis_Contig3_G00011
D.zingiberensis_Contig161_G00001
D.zingiberensis_Contig155_G00006
D.zingiberensis_Contig15_G00016
D.zingiberensis_Contig1_G00059

## Sheet: turquoise
D.zingiberensis_LG10_G00609
D.zingiberensis_LG10_G00562
D.zingiberensis_LG10_G00472
D.zingiberensis_LG10_G00390
D.zingiberensis_LG10_G00387
D.zingiberensis_LG10_G00374
D.zingiberensis_LG10_G00332
D.zingiberensis_LG10_G00193
D.zingiberensis_LG10_G00165
D.zingiberensis_LG10_G00153
D.zingiberensis_LG10_G00149
D.zingiberensis_LG10_G00129
D.zingiberensis_LG10_G00079
D.zingiberensis_LG10_G00056
D.zingiberensis_LG09_G01957
D.zingiberensis_LG09_G01899
D.zingiberensis_LG09_G01867
D.zingiberensis_LG09_G01832
D.zingiberensis_LG09_G01830
D.zingiberensis_LG09_G01809
D.zingiberensis_LG09_G01800
D.zingiberensis_LG09_G01777
D.zingiberensis_LG09_G01769
D.zingiberensis_LG09_G01764
D.zingiberensis_LG09_G01738
D.zingiberensis_LG09_G01721
D.zingiberensis_LG09_G01715
D.zingiberensis_LG09_G01699
D.zingiberensis_LG09_G01688
D.zingiberensis_LG09_G01639
D.zingiberensis_LG09_G01613
D.zingiberensis_LG09_G01597
D.zingiberensis_LG09_G01461
D.zingiberensis_LG09_G01444
D.zingiberensis_LG09_G01432
D.zingiberensis_LG09_G01419
D.zingiberensis_LG09_G01407
D.zingiberensis_LG09_G01399
D.zingiberensis_LG09_G01393
D.zingiberensis_LG09_G01388
D.zingiberensis_LG09_G01382
D.zingiberensis_LG09_G01372
D.zingiberensis_LG09_G01306
D.zingiberensis_LG09_G01298
D.zingiberensis_LG09_G01296
D.zingiberensis_LG09_G01280
D.zingiberensis_LG09_G01249
D.zingiberensis_LG09_G01187
D.zingiberensis_LG09_G01169
D.zingiberensis_LG09_G01101
D.zingiberensis_LG09_G01100
D.zingiberensis_LG09_G01085
D.zingiberensis_LG09_G01077
D.zingiberensis_LG09_G01011
D.zingiberensis_LG09_G01007
D.zingiberensis_LG09_G01003
D.zingiberensis_LG09_G00987
D.zingiberensis_LG09_G00976
D.zingiberensis_LG09_G00936
D.zingiberensis_LG09_G00934
D.zingiberensis_LG09_G00875
D.zingiberensis_LG09_G00862
D.zingiberensis_LG09_G00816
D.zingiberensis_LG09_G00798
D.zingiberensis_LG09_G00797
D.zingiberensis_LG09_G00773
D.zingiberensis_LG09_G00626
D.zingiberensis_LG09_G00618
D.zingiberensis_LG09_G00513
D.zingiberensis_LG09_G00512
D.zingiberensis_LG09_G00464
D.zingiberensis_LG09_G00455
D.zingiberensis_LG09_G00415
D.zingiberensis_LG09_G00392
D.zingiberensis_LG09_G00385
D.zingiberensis_LG09_G00359
D.zingiberensis_LG09_G00351
D.zingiberensis_LG09_G00239
D.zingiberensis_LG09_G00215
D.zingiberensis_LG09_G00195
D.zingiberensis_LG09_G00174
D.zingiberensis_LG09_G00168
D.zingiberensis_LG09_G00157
D.zingiberensis_LG09_G00156
D.zingiberensis_LG09_G00154
D.zingiberensis_LG09_G00152
D.zingiberensis_LG09_G00136
D.zingiberensis_LG09_G00135
D.zingiberensis_LG09_G00132
D.zingiberensis_LG09_G00125
D.zingiberensis_LG09_G00123
D.zingiberensis_LG09_G00100
D.zingiberensis_LG09_G00024
D.zingiberensis_LG09_G00018
D.zingiberensis_LG09_G00014
D.zingiberensis_LG08_G01983
D.zingiberensis_LG08_G01959
D.zingiberensis_LG08_G01945
D.zingiberensis_LG08_G01934
D.zingiberensis_LG08_G01890
D.zingiberensis_LG08_G01865
D.zingiberensis_LG08_G01832
D.zingiberensis_LG08_G01820
D.zingiberensis_LG08_G01793
D.zingiberensis_LG08_G01792
D.zingiberensis_LG08_G01749
D.zingiberensis_LG08_G01737
D.zingiberensis_LG08_G01721
D.zingiberensis_LG08_G01720
D.zingiberensis_LG08_G01700
D.zingiberensis_LG08_G01696
D.zingiberensis_LG08_G01687
D.zingiberensis_LG08_G01657
D.zingiberensis_LG08_G01652
D.zingiberensis_LG08_G01648
D.zingiberensis_LG08_G01614
D.zingiberensis_LG08_G01576
D.zingiberensis_LG08_G01558
D.zingiberensis_LG08_G01512
D.zingiberensis_LG08_G01462
D.zingiberensis_LG08_G01431
D.zingiberensis_LG08_G01429
D.zingiberensis_LG08_G01384
D.zingiberensis_LG08_G01241
D.zingiberensis_LG08_G01211
D.zingiberensis_LG08_G01101
D.zingiberensis_LG08_G01100
D.zingiberensis_LG08_G00929
D.zingiberensis_LG08_G00906
D.zingiberensis_LG08_G00785
D.zingiberensis_LG08_G00680
D.zingiberensis_LG08_G00673
D.zingiberensis_LG08_G00609
D.zingiberensis_LG08_G00581
D.zingiberensis_LG08_G00557
D.zingiberensis_LG08_G00527
D.zingiberensis_LG08_G00426
D.zingiberensis_LG08_G00409
D.zingiberensis_LG08_G00400
D.zingiberensis_LG08_G00295
D.zingiberensis_LG08_G00264
D.zingiberensis_LG08_G00247
D.zingiberensis_LG08_G00012
D.zingiberensis_LG07_G02191
D.zingiberensis_LG07_G02179
D.zingiberensis_LG07_G02150
D.zingiberensis_LG07_G02124
D.zingiberensis_LG07_G02057
D.zingiberensis_LG07_G02046
D.zingiberensis_LG07_G02029
D.zingiberensis_LG07_G01959
D.zingiberensis_LG07_G01936
D.zingiberensis_LG07_G01928
D.zingiberensis_LG07_G01909
D.zingiberensis_LG07_G01873
D.zingiberensis_LG07_G01867
D.zingiberensis_LG07_G01823
D.zingiberensis_LG07_G01653
D.zingiberensis_LG07_G01647
D.zingiberensis_LG07_G01596
D.zingiberensis_LG07_G01534
D.zingiberensis_LG07_G01503
D.zingiberensis_LG07_G01490
D.zingiberensis_LG07_G01470
D.zingiberensis_LG07_G01428
D.zingiberensis_LG07_G01426
D.zingiberensis_LG07_G01377
D.zingiberensis_LG07_G01363
D.zingiberensis_LG07_G01254
D.zingiberensis_LG07_G01245
D.zingiberensis_LG07_G01244
D.zingiberensis_LG07_G01205
D.zingiberensis_LG07_G01176
D.zingiberensis_LG07_G01085
D.zingiberensis_LG07_G01014
D.zingiberensis_LG07_G00955
D.zingiberensis_LG07_G00803
D.zingiberensis_LG07_G00775
D.zingiberensis_LG07_G00740
D.zingiberensis_LG07_G00723
D.zingiberensis_LG07_G00669
D.zingiberensis_LG07_G00645
D.zingiberensis_LG07_G00608
D.zingiberensis_LG07_G00607
D.zingiberensis_LG07_G00536
D.zingiberensis_LG07_G00514
D.zingiberensis_LG07_G00512
D.zingiberensis_LG07_G00510
D.zingiberensis_LG07_G00507
D.zingiberensis_LG07_G00497
D.zingiberensis_LG07_G00418
D.zingiberensis_LG07_G00389
D.zingiberensis_LG07_G00383
D.zingiberensis_LG07_G00376
D.zingiberensis_LG07_G00352
D.zingiberensis_LG07_G00331
D.zingiberensis_LG07_G00297
D.zingiberensis_LG07_G00294
D.zingiberensis_LG07_G00289
D.zingiberensis_LG07_G00283
D.zingiberensis_LG07_G00255
D.zingiberensis_LG07_G00247
D.zingiberensis_LG07_G00230
D.zingiberensis_LG07_G00225
D.zingiberensis_LG07_G00215
D.zingiberensis_LG07_G00188
D.zingiberensis_LG07_G00162
D.zingiberensis_LG07_G00128
D.zingiberensis_LG07_G00116
D.zingiberensis_LG07_G00035
D.zingiberensis_LG07_G00025
D.zingiberensis_LG06_G01821
D.zingiberensis_LG06_G01802
D.zingiberensis_LG06_G01791
D.zingiberensis_LG06_G01765
D.zingiberensis_LG06_G01739
D.zingiberensis_LG06_G01627
D.zingiberensis_LG06_G01507
D.zingiberensis_LG06_G01468
D.zingiberensis_LG06_G01288
D.zingiberensis_LG06_G01180
D.zingiberensis_LG06_G01145
D.zingiberensis_LG06_G01092
D.zingiberensis_LG06_G01091
D.zingiberensis_LG06_G01090
D.zingiberensis_LG06_G01089
D.zingiberensis_LG06_G01066
D.zingiberensis_LG06_G01056
D.zingiberensis_LG06_G01049
D.zingiberensis_LG06_G00989
D.zingiberensis_LG06_G00973
D.zingiberensis_LG06_G00940
D.zingiberensis_LG06_G00931
D.zingiberensis_LG06_G00824
D.zingiberensis_LG06_G00749
D.zingiberensis_LG06_G00745
D.zingiberensis_LG06_G00737
D.zingiberensis_LG06_G00736
D.zingiberensis_LG06_G00660
D.zingiberensis_LG06_G00625
D.zingiberensis_LG06_G00603
D.zingiberensis_LG06_G00589
D.zingiberensis_LG06_G00575
D.zingiberensis_LG06_G00565
D.zingiberensis_LG06_G00546
D.zingiberensis_LG06_G00542
D.zingiberensis_LG06_G00534
D.zingiberensis_LG06_G00526
D.zingiberensis_LG06_G00508
D.zingiberensis_LG06_G00499
D.zingiberensis_LG06_G00496
D.zingiberensis_LG06_G00464
D.zingiberensis_LG06_G00456
D.zingiberensis_LG06_G00428
D.zingiberensis_LG06_G00396
D.zingiberensis_LG06_G00341
D.zingiberensis_LG06_G00340
D.zingiberensis_LG06_G00339
D.zingiberensis_LG06_G00283
D.zingiberensis_LG06_G00278
D.zingiberensis_LG06_G00258
D.zingiberensis_LG06_G00236
D.zingiberensis_LG06_G00171
D.zingiberensis_LG06_G00156
D.zingiberensis_LG06_G00153
D.zingiberensis_LG06_G00050
D.zingiberensis_LG05_G03071
D.zingiberensis_LG05_G03007
D.zingiberensis_LG05_G02987
D.zingiberensis_LG05_G02970
D.zingiberensis_LG05_G02934
D.zingiberensis_LG05_G02898
D.zingiberensis_LG05_G02893
D.zingiberensis_LG05_G02882
D.zingiberensis_LG05_G02871
D.zingiberensis_LG05_G02833
D.zingiberensis_LG05_G02824
D.zingiberensis_LG05_G02810
D.zingiberensis_LG05_G02758
D.zingiberensis_LG05_G02749
D.zingiberensis_LG05_G02707
D.zingiberensis_LG05_G02539
D.zingiberensis_LG05_G02532
D.zingiberensis_LG05_G02515
D.zingiberensis_LG05_G02510
D.zingiberensis_LG05_G02508
D.zingiberensis_LG05_G02432
D.zingiberensis_LG05_G02323
D.zingiberensis_LG05_G02317
D.zingiberensis_LG05_G02314
D.zingiberensis_LG05_G02250
D.zingiberensis_LG05_G02200
D.zingiberensis_LG05_G02163
D.zingiberensis_LG05_G02161
D.zingiberensis_LG05_G02149
D.zingiberensis_LG05_G02141
D.zingiberensis_LG05_G02120
D.zingiberensis_LG05_G02114
D.zingiberensis_LG05_G02102
D.zingiberensis_LG05_G02068
D.zingiberensis_LG05_G02050
D.zingiberensis_LG05_G02049
D.zingiberensis_LG05_G02008
D.zingiberensis_LG05_G01974
D.zingiberensis_LG05_G01955
D.zingiberensis_LG05_G01888
D.zingiberensis_LG05_G01885
D.zingiberensis_LG05_G01870
D.zingiberensis_LG05_G01839
D.zingiberensis_LG05_G01826
D.zingiberensis_LG05_G01739
D.zingiberensis_LG05_G01737
D.zingiberensis_LG05_G01700
D.zingiberensis_LG05_G01613
D.zingiberensis_LG05_G01548
D.zingiberensis_LG05_G01509
D.zingiberensis_LG05_G01430
D.zingiberensis_LG05_G01427
D.zingiberensis_LG05_G01425
D.zingiberensis_LG05_G01424
D.zingiberensis_LG05_G01414
D.zingiberensis_LG05_G01406
D.zingiberensis_LG05_G01384
D.zingiberensis_LG05_G01382
D.zingiberensis_LG05_G01362
D.zingiberensis_LG05_G01357
D.zingiberensis_LG05_G01342
D.zingiberensis_LG05_G01312
D.zingiberensis_LG05_G01290
D.zingiberensis_LG05_G01257
D.zingiberensis_LG05_G01217
D.zingiberensis_LG05_G01214
D.zingiberensis_LG05_G01175
D.zingiberensis_LG05_G01121
D.zingiberensis_LG05_G01087
D.zingiberensis_LG05_G01068
D.zingiberensis_LG05_G01066
D.zingiberensis_LG05_G01064
D.zingiberensis_LG05_G01048
D.zingiberensis_LG05_G01021
D.zingiberensis_LG05_G01007
D.zingiberensis_LG05_G00983
D.zingiberensis_LG05_G00961
D.zingiberensis_LG05_G00946
D.zingiberensis_LG05_G00914
D.zingiberensis_LG05_G00894
D.zingiberensis_LG05_G00889
D.zingiberensis_LG05_G00861
D.zingiberensis_LG05_G00859
D.zingiberensis_LG05_G00751
D.zingiberensis_LG05_G00731
D.zingiberensis_LG05_G00685
D.zingiberensis_LG05_G00623
D.zingiberensis_LG05_G00616
D.zingiberensis_LG05_G00612
D.zingiberensis_LG05_G00564
D.zingiberensis_LG05_G00527
D.zingiberensis_LG05_G00473
D.zingiberensis_LG05_G00459
D.zingiberensis_LG05_G00458
D.zingiberensis_LG05_G00457
D.zingiberensis_LG05_G00394
D.zingiberensis_LG05_G00393
D.zingiberensis_LG05_G00392
D.zingiberensis_LG05_G00375
D.zingiberensis_LG05_G00356
D.zingiberensis_LG05_G00288
D.zingiberensis_LG05_G00279
D.zingiberensis_LG05_G00274
D.zingiberensis_LG05_G00237
D.zingiberensis_LG05_G00180
D.zingiberensis_LG05_G00179
D.zingiberensis_LG05_G00160
D.zingiberensis_LG04_G02866
D.zingiberensis_LG04_G02722
D.zingiberensis_LG04_G02717
D.zingiberensis_LG04_G02702
D.zingiberensis_LG04_G02643
D.zingiberensis_LG04_G02540
D.zingiberensis_LG04_G02503
D.zingiberensis_LG04_G02469
D.zingiberensis_LG04_G02459
D.zingiberensis_LG04_G02411
D.zingiberensis_LG04_G02408
D.zingiberensis_LG04_G02393
D.zingiberensis_LG04_G02391
D.zingiberensis_LG04_G02366
D.zingiberensis_LG04_G02337
D.zingiberensis_LG04_G02249
D.zingiberensis_LG04_G02093
D.zingiberensis_LG04_G02032
D.zingiberensis_LG04_G01955
D.zingiberensis_LG04_G01926
D.zingiberensis_LG04_G01918
D.zingiberensis_LG04_G01906
D.zingiberensis_LG04_G01863
D.zingiberensis_LG04_G01829
D.zingiberensis_LG04_G01817
D.zingiberensis_LG04_G01802
D.zingiberensis_LG04_G01710
D.zingiberensis_LG04_G01659
D.zingiberensis_LG04_G01610
D.zingiberensis_LG04_G01600
D.zingiberensis_LG04_G01586
D.zingiberensis_LG04_G01573
D.zingiberensis_LG04_G01521
D.zingiberensis_LG04_G01520
D.zingiberensis_LG04_G01493
D.zingiberensis_LG04_G01457
D.zingiberensis_LG04_G01350
D.zingiberensis_LG04_G01328
D.zingiberensis_LG04_G01275
D.zingiberensis_LG04_G01160
D.zingiberensis_LG04_G01074
D.zingiberensis_LG04_G01051
D.zingiberensis_LG04_G01041
D.zingiberensis_LG04_G01035
D.zingiberensis_LG04_G01028
D.zingiberensis_LG04_G01015
D.zingiberensis_LG04_G01013
D.zingiberensis_LG04_G01005
D.zingiberensis_LG04_G00917
D.zingiberensis_LG04_G00911
D.zingiberensis_LG04_G00900
D.zingiberensis_LG04_G00887
D.zingiberensis_LG04_G00849
D.zingiberensis_LG04_G00671
D.zingiberensis_LG04_G00534
D.zingiberensis_LG04_G00499
D.zingiberensis_LG04_G00494
D.zingiberensis_LG04_G00493
D.zingiberensis_LG04_G00489
D.zingiberensis_LG04_G00229
D.zingiberensis_LG04_G00203
D.zingiberensis_LG04_G00141
D.zingiberensis_LG04_G00136
D.zingiberensis_LG04_G00095
D.zingiberensis_LG04_G00094
D.zingiberensis_LG04_G00085
D.zingiberensis_LG04_G00055
D.zingiberensis_LG04_G00022
D.zingiberensis_LG03_G03543
D.zingiberensis_LG03_G03537
D.zingiberensis_LG03_G03536
D.zingiberensis_LG03_G03519
D.zingiberensis_LG03_G03511
D.zingiberensis_LG03_G03488
D.zingiberensis_LG03_G03477
D.zingiberensis_LG03_G03476
D.zingiberensis_LG03_G03426
D.zingiberensis_LG03_G03400
D.zingiberensis_LG03_G03392
D.zingiberensis_LG03_G03389
D.zingiberensis_LG03_G03349
D.zingiberensis_LG03_G03230
D.zingiberensis_LG03_G03184
D.zingiberensis_LG03_G03174
D.zingiberensis_LG03_G03167
D.zingiberensis_LG03_G03117
D.zingiberensis_LG03_G03076
D.zingiberensis_LG03_G03001
D.zingiberensis_LG03_G02970
D.zingiberensis_LG03_G02965
D.zingiberensis_LG03_G02950
D.zingiberensis_LG03_G02945
D.zingiberensis_LG03_G02936
D.zingiberensis_LG03_G02920
D.zingiberensis_LG03_G02895
D.zingiberensis_LG03_G02867
D.zingiberensis_LG03_G02806
D.zingiberensis_LG03_G02783
D.zingiberensis_LG03_G02780
D.zingiberensis_LG03_G02750
D.zingiberensis_LG03_G02744
D.zingiberensis_LG03_G02706
D.zingiberensis_LG03_G02665
D.zingiberensis_LG03_G02639
D.zingiberensis_LG03_G02636
D.zingiberensis_LG03_G02617
D.zingiberensis_LG03_G02601
D.zingiberensis_LG03_G02583
D.zingiberensis_LG03_G02495
D.zingiberensis_LG03_G02493
D.zingiberensis_LG03_G02459
D.zingiberensis_LG03_G02458
D.zingiberensis_LG03_G02424
D.zingiberensis_LG03_G02374
D.zingiberensis_LG03_G02316
D.zingiberensis_LG03_G02296
D.zingiberensis_LG03_G02277
D.zingiberensis_LG03_G02206
D.zingiberensis_LG03_G02193
D.zingiberensis_LG03_G02160
D.zingiberensis_LG03_G02101
D.zingiberensis_LG03_G02075
D.zingiberensis_LG03_G01999
D.zingiberensis_LG03_G01989
D.zingiberensis_LG03_G01984
D.zingiberensis_LG03_G01960
D.zingiberensis_LG03_G01931
D.zingiberensis_LG03_G01870
D.zingiberensis_LG03_G01853
D.zingiberensis_LG03_G01831
D.zingiberensis_LG03_G01715
D.zingiberensis_LG03_G01709
D.zingiberensis_LG03_G01700
D.zingiberensis_LG03_G01699
D.zingiberensis_LG03_G01682
D.zingiberensis_LG03_G01677
D.zingiberensis_LG03_G01630
D.zingiberensis_LG03_G01622
D.zingiberensis_LG03_G01435
D.zingiberensis_LG03_G01414
D.zingiberensis_LG03_G01392
D.zingiberensis_LG03_G01356
D.zingiberensis_LG03_G01261
D.zingiberensis_LG03_G01232
D.zingiberensis_LG03_G01192
D.zingiberensis_LG03_G01181
D.zingiberensis_LG03_G01159
D.zingiberensis_LG03_G01156
D.zingiberensis_LG03_G01040
D.zingiberensis_LG03_G01021
D.zingiberensis_LG03_G01018
D.zingiberensis_LG03_G01017
D.zingiberensis_LG03_G00948
D.zingiberensis_LG03_G00930
D.zingiberensis_LG03_G00878
D.zingiberensis_LG03_G00857
D.zingiberensis_LG03_G00844
D.zingiberensis_LG03_G00830
D.zingiberensis_LG03_G00801
D.zingiberensis_LG03_G00792
D.zingiberensis_LG03_G00754
D.zingiberensis_LG03_G00730
D.zingiberensis_LG03_G00666
D.zingiberensis_LG03_G00603
D.zingiberensis_LG03_G00572
D.zingiberensis_LG03_G00529
D.zingiberensis_LG03_G00528
D.zingiberensis_LG03_G00518
D.zingiberensis_LG03_G00502
D.zingiberensis_LG03_G00498
D.zingiberensis_LG03_G00474
D.zingiberensis_LG03_G00459
D.zingiberensis_LG03_G00388
D.zingiberensis_LG03_G00370
D.zingiberensis_LG03_G00316
D.zingiberensis_LG03_G00303
D.zingiberensis_LG03_G00253
D.zingiberensis_LG03_G00250
D.zingiberensis_LG03_G00249
D.zingiberensis_LG03_G00188
D.zingiberensis_LG03_G00114
D.zingiberensis_LG02_G03131
D.zingiberensis_LG02_G03127
D.zingiberensis_LG02_G03121
D.zingiberensis_LG02_G03091
D.zingiberensis_LG02_G03090
D.zingiberensis_LG02_G03068
D.zingiberensis_LG02_G03053
D.zingiberensis_LG02_G03024
D.zingiberensis_LG02_G03007
D.zingiberensis_LG02_G02973
D.zingiberensis_LG02_G02920
D.zingiberensis_LG02_G02890
D.zingiberensis_LG02_G02877
D.zingiberensis_LG02_G02845
D.zingiberensis_LG02_G02808
D.zingiberensis_LG02_G02763
D.zingiberensis_LG02_G02707
D.zingiberensis_LG02_G02582
D.zingiberensis_LG02_G02574
D.zingiberensis_LG02_G02562
D.zingiberensis_LG02_G02499
D.zingiberensis_LG02_G02487
D.zingiberensis_LG02_G02474
D.zingiberensis_LG02_G02469
D.zingiberensis_LG02_G02361
D.zingiberensis_LG02_G02356
D.zingiberensis_LG02_G02355
D.zingiberensis_LG02_G02298
D.zingiberensis_LG02_G02231
D.zingiberensis_LG02_G02167
D.zingiberensis_LG02_G02023
D.zingiberensis_LG02_G02021
D.zingiberensis_LG02_G01989
D.zingiberensis_LG02_G01987
D.zingiberensis_LG02_G01984
D.zingiberensis_LG02_G01885
D.zingiberensis_LG02_G01873
D.zingiberensis_LG02_G01817
D.zingiberensis_LG02_G01801
D.zingiberensis_LG02_G01797
D.zingiberensis_LG02_G01758
D.zingiberensis_LG02_G01692
D.zingiberensis_LG02_G01644
D.zingiberensis_LG02_G01573
D.zingiberensis_LG02_G01569
D.zingiberensis_LG02_G01463
D.zingiberensis_LG02_G01462
D.zingiberensis_LG02_G01409
D.zingiberensis_LG02_G01408
D.zingiberensis_LG02_G01401
D.zingiberensis_LG02_G01397
D.zingiberensis_LG02_G01375
D.zingiberensis_LG02_G01307
D.zingiberensis_LG02_G01282
D.zingiberensis_LG02_G01262
D.zingiberensis_LG02_G01254
D.zingiberensis_LG02_G01253
D.zingiberensis_LG02_G01182
D.zingiberensis_LG02_G01180
D.zingiberensis_LG02_G01167
D.zingiberensis_LG02_G01153
D.zingiberensis_LG02_G01029
D.zingiberensis_LG02_G01023
D.zingiberensis_LG02_G01017
D.zingiberensis_LG02_G01003
D.zingiberensis_LG02_G00914
D.zingiberensis_LG02_G00878
D.zingiberensis_LG02_G00862
D.zingiberensis_LG02_G00812
D.zingiberensis_LG02_G00803
D.zingiberensis_LG02_G00773
D.zingiberensis_LG02_G00762
D.zingiberensis_LG02_G00759
D.zingiberensis_LG02_G00756
D.zingiberensis_LG02_G00684
D.zingiberensis_LG02_G00668
D.zingiberensis_LG02_G00666
D.zingiberensis_LG02_G00665
D.zingiberensis_LG02_G00664
D.zingiberensis_LG02_G00660
D.zingiberensis_LG02_G00646
D.zingiberensis_LG02_G00623
D.zingiberensis_LG02_G00604
D.zingiberensis_LG02_G00570
D.zingiberensis_LG02_G00560
D.zingiberensis_LG02_G00559
D.zingiberensis_LG02_G00558
D.zingiberensis_LG02_G00521
D.zingiberensis_LG02_G00477
D.zingiberensis_LG02_G00325
D.zingiberensis_LG02_G00274
D.zingiberensis_LG02_G00267
D.zingiberensis_LG02_G00234
D.zingiberensis_LG02_G00190
D.zingiberensis_LG02_G00186
D.zingiberensis_LG02_G00180
D.zingiberensis_LG02_G00123
D.zingiberensis_LG02_G00091
D.zingiberensis_LG02_G00081
D.zingiberensis_LG02_G00057
D.zingiberensis_LG02_G00034
D.zingiberensis_LG02_G00017
D.zingiberensis_LG01_G06245
D.zingiberensis_LG01_G06116
D.zingiberensis_LG01_G06111
D.zingiberensis_LG01_G06103
D.zingiberensis_LG01_G06068
D.zingiberensis_LG01_G06039
D.zingiberensis_LG01_G05973
D.zingiberensis_LG01_G05959
D.zingiberensis_LG01_G05924
D.zingiberensis_LG01_G05844
D.zingiberensis_LG01_G05827
D.zingiberensis_LG01_G05826
D.zingiberensis_LG01_G05774
D.zingiberensis_LG01_G05770
D.zingiberensis_LG01_G05768
D.zingiberensis_LG01_G05708
D.zingiberensis_LG01_G05690
D.zingiberensis_LG01_G05686
D.zingiberensis_LG01_G05656
D.zingiberensis_LG01_G05636
D.zingiberensis_LG01_G05549
D.zingiberensis_LG01_G05518
D.zingiberensis_LG01_G05512
D.zingiberensis_LG01_G05456
D.zingiberensis_LG01_G05449
D.zingiberensis_LG01_G05443
D.zingiberensis_LG01_G05325
D.zingiberensis_LG01_G05321
D.zingiberensis_LG01_G05317
D.zingiberensis_LG01_G05260
D.zingiberensis_LG01_G05252
D.zingiberensis_LG01_G05204
D.zingiberensis_LG01_G05187
D.zingiberensis_LG01_G05170
D.zingiberensis_LG01_G05134
D.zingiberensis_LG01_G05125
D.zingiberensis_LG01_G05117
D.zingiberensis_LG01_G05101
D.zingiberensis_LG01_G05092
D.zingiberensis_LG01_G05066
D.zingiberensis_LG01_G05050
D.zingiberensis_LG01_G05009
D.zingiberensis_LG01_G05002
D.zingiberensis_LG01_G05001
D.zingiberensis_LG01_G04946
D.zingiberensis_LG01_G04921
D.zingiberensis_LG01_G04916
D.zingiberensis_LG01_G04885
D.zingiberensis_LG01_G04877
D.zingiberensis_LG01_G04866
D.zingiberensis_LG01_G04805
D.zingiberensis_LG01_G04796
D.zingiberensis_LG01_G04790
D.zingiberensis_LG01_G04697
D.zingiberensis_LG01_G04665
D.zingiberensis_LG01_G04646
D.zingiberensis_LG01_G04628
D.zingiberensis_LG01_G04612
D.zingiberensis_LG01_G04517
D.zingiberensis_LG01_G04495
D.zingiberensis_LG01_G04488
D.zingiberensis_LG01_G04448
D.zingiberensis_LG01_G04447
D.zingiberensis_LG01_G04386
D.zingiberensis_LG01_G04366
D.zingiberensis_LG01_G04361
D.zingiberensis_LG01_G04315
D.zingiberensis_LG01_G04295
D.zingiberensis_LG01_G04286
D.zingiberensis_LG01_G04236
D.zingiberensis_LG01_G04209
D.zingiberensis_LG01_G04060
D.zingiberensis_LG01_G04017
D.zingiberensis_LG01_G03953
D.zingiberensis_LG01_G03948
D.zingiberensis_LG01_G03871
D.zingiberensis_LG01_G03834
D.zingiberensis_LG01_G03805
D.zingiberensis_LG01_G03804
D.zingiberensis_LG01_G03789
D.zingiberensis_LG01_G03727
D.zingiberensis_LG01_G03673
D.zingiberensis_LG01_G03653
D.zingiberensis_LG01_G03652
D.zingiberensis_LG01_G03646
D.zingiberensis_LG01_G03599
D.zingiberensis_LG01_G03596
D.zingiberensis_LG01_G03593
D.zingiberensis_LG01_G03576
D.zingiberensis_LG01_G03542
D.zingiberensis_LG01_G03527
D.zingiberensis_LG01_G03516
D.zingiberensis_LG01_G03501
D.zingiberensis_LG01_G03487
D.zingiberensis_LG01_G03485
D.zingiberensis_LG01_G03452
D.zingiberensis_LG01_G03400
D.zingiberensis_LG01_G03266
D.zingiberensis_LG01_G03264
D.zingiberensis_LG01_G03262
D.zingiberensis_LG01_G03241
D.zingiberensis_LG01_G03237
D.zingiberensis_LG01_G03049
D.zingiberensis_LG01_G02755
D.zingiberensis_LG01_G02662
D.zingiberensis_LG01_G02656
D.zingiberensis_LG01_G02559
D.zingiberensis_LG01_G02506
D.zingiberensis_LG01_G02498
D.zingiberensis_LG01_G02494
D.zingiberensis_LG01_G02456
D.zingiberensis_LG01_G02316
D.zingiberensis_LG01_G02289
D.zingiberensis_LG01_G02286
D.zingiberensis_LG01_G02265
D.zingiberensis_LG01_G02151
D.zingiberensis_LG01_G02118
D.zingiberensis_LG01_G02060
D.zingiberensis_LG01_G01926
D.zingiberensis_LG01_G01897
D.zingiberensis_LG01_G01872
D.zingiberensis_LG01_G01869
D.zingiberensis_LG01_G01669
D.zingiberensis_LG01_G01536
D.zingiberensis_LG01_G01532
D.zingiberensis_LG01_G01458
D.zingiberensis_LG01_G01432
D.zingiberensis_LG01_G01409
D.zingiberensis_LG01_G01366
D.zingiberensis_LG01_G01346
D.zingiberensis_LG01_G01299
D.zingiberensis_LG01_G01239
D.zingiberensis_LG01_G01176
D.zingiberensis_LG01_G01167
D.zingiberensis_LG01_G01151
D.zingiberensis_LG01_G01150
D.zingiberensis_LG01_G01147
D.zingiberensis_LG01_G01137
D.zingiberensis_LG01_G01114
D.zingiberensis_LG01_G01075
D.zingiberensis_LG01_G01069
D.zingiberensis_LG01_G01068
D.zingiberensis_LG01_G00844
D.zingiberensis_LG01_G00817
D.zingiberensis_LG01_G00803
D.zingiberensis_LG01_G00797
D.zingiberensis_LG01_G00770
D.zingiberensis_LG01_G00768
D.zingiberensis_LG01_G00743
D.zingiberensis_LG01_G00686
D.zingiberensis_LG01_G00679
D.zingiberensis_LG01_G00622
D.zingiberensis_LG01_G00597
D.zingiberensis_LG01_G00573
D.zingiberensis_LG01_G00553
D.zingiberensis_LG01_G00458
D.zingiberensis_LG01_G00368
D.zingiberensis_LG01_G00351
D.zingiberensis_LG01_G00344
D.zingiberensis_LG01_G00341
D.zingiberensis_LG01_G00338
D.zingiberensis_LG01_G00292
D.zingiberensis_LG01_G00286
D.zingiberensis_LG01_G00254
D.zingiberensis_LG01_G00246
D.zingiberensis_LG01_G00221
D.zingiberensis_LG01_G00194
D.zingiberensis_LG01_G00174
D.zingiberensis_LG01_G00158
D.zingiberensis_LG01_G00122
D.zingiberensis_LG01_G00071
D.zingiberensis_LG01_G00041
D.zingiberensis_LG01_G00035
D.zingiberensis_LG01_G00029
D.zingiberensis_LG01_G00006
D.zingiberensis_LG01_G00005
D.zingiberensis_Contig98_G00006
D.zingiberensis_Contig9_G00024
D.zingiberensis_Contig85_G00016
D.zingiberensis_Contig61_G00006
D.zingiberensis_Contig60_G00009
D.zingiberensis_Contig60_G00008
D.zingiberensis_Contig54_G00012
D.zingiberensis_Contig52_G00013
D.zingiberensis_Contig50_G00006
D.zingiberensis_Contig33_G00007
D.zingiberensis_Contig30_G00009
D.zingiberensis_Contig3_G00005
D.zingiberensis_Contig25_G00012
D.zingiberensis_Contig20_G00014
D.zingiberensis_Contig192_G00001
D.zingiberensis_Contig151_G00007
D.zingiberensis_Contig123_G00002
D.zingiberensis_Contig123_G00001
D.zingiberensis_Contig1_G00011

[truncated: 5 more sheets: yellow, blue, tan, purple, salmon]
