# Supplementary material for: Genome-wide methylation, transcriptome and characteristic metabolites reveal the balance between diosgenin and brassinosteroids in Dioscorea zingiberensis
Source: Hortic Res. 2024 Feb 23;11(4):uhae056. doi: 10.1093/hr/uhae056 (PMC11040209; doi:10.1093/hr/uhae056)
Supplement: Web_Material_uhae055 [file web_material_uhae056.zip › Supplementary Data Table 3.xlsx]

## Sheet: TFs
Gene ID	TFFamily Name	DZB0H	DZB6H	DZB12H	DZB24H	DZB48H
D.zingiberensis_LG01_G00123	AP2/ERF-AP2	42.4779	35.7849	26.9902	22.4141	25.9344
D.zingiberensis_LG01_G00625	AP2/ERF-AP2	1.15877	0.677616	0.533138	0.76008	0.439641
D.zingiberensis_LG01_G01186	AP2/ERF-AP2	7.11569	3.62588	3.52499	0.559848	0.284872
D.zingiberensis_LG01_G01558	AP2/ERF-AP2	27.3251	24.8448	25.0446	20.2562	18.3603
D.zingiberensis_LG02_G01756	AP2/ERF-AP2	40.2663	49.1933	60.5241	67.584	68.8266
D.zingiberensis_LG01_G00126	AP2/ERF-ERF	2.79372	4.02844	4.81154	7.38819	6.62904
D.zingiberensis_LG01_G00803	AP2/ERF-ERF	318.404	252.999	223.396	166.421	206.073
D.zingiberensis_LG01_G01675	AP2/ERF-ERF	4.2201	11.2162	15.7653	18.656	14.5801
D.zingiberensis_LG01_G02462	AP2/ERF-ERF	2.66063	2.85137	3.29504	3.66358	3.95189
D.zingiberensis_LG01_G02693	AP2/ERF-ERF	5.4553	8.25441	9.32542	9.44521	4.28608
D.zingiberensis_LG01_G03739	AP2/ERF-ERF	105.458	98.7622	74.9434	40.6788	49.5234
D.zingiberensis_LG01_G05443	AP2/ERF-ERF	8.59778	5.05525	5.644	5.27473	3.12957
D.zingiberensis_LG03_G01266	AP2/ERF-ERF	13.4415	5.46469	4.09203	0.203959	0.831077
D.zingiberensis_LG04_G00026	AP2/ERF-ERF	19.4201	8.35125	9.5224	5.32913	5.74347
D.zingiberensis_LG04_G00455	AP2/ERF-ERF	13.3237	10.3534	5.83885	4.35184	6.07029
D.zingiberensis_LG04_G01062	AP2/ERF-ERF	53.958	47.1035	26.905	17.071	27.9641
D.zingiberensis_LG05_G00073	AP2/ERF-ERF	19.3251	12.5386	10.2613	6.22317	4.17989
D.zingiberensis_LG05_G00129	AP2/ERF-ERF	6.11525	6.07273	5.35306	2.92503	1.39834
D.zingiberensis_LG05_G00181	AP2/ERF-ERF	14.0925	30.4882	47.1522	59.3477	41.4828
D.zingiberensis_LG05_G00183	AP2/ERF-ERF	8.45303	18.3828	48.9297	60.7098	60.0629
D.zingiberensis_LG05_G01014	AP2/ERF-ERF	2.06936	4.39595	5.28697	8.99211	7.84135
D.zingiberensis_LG05_G01199	AP2/ERF-ERF	4.48395	3.53611	2.89898	1.95249	3.01819
D.zingiberensis_LG07_G00866	AP2/ERF-ERF	1.27979	1.92259	6.21684	5.92901	5.71865
D.zingiberensis_LG07_G01380	AP2/ERF-ERF	1.6198	1.49674	1.25109	1.02831	0.94177
D.zingiberensis_LG08_G00367	AP2/ERF-ERF	2.36881	1.32551	0.719482	0.6134	0.741133
D.zingiberensis_LG08_G01757	AP2/ERF-ERF	17.9993	13.2012	12.2363	11.3487	12.1956
D.zingiberensis_LG10_G00129	AP2/ERF-ERF	9.51752	32.7986	46.7699	70.2565	49.7515
D.zingiberensis_LG10_G00149	AP2/ERF-ERF	12.0686	34.1936	52.0181	76.0942	57.4317
D.zingiberensis_LG01_G05477	AP2/ERF-RAV	23.5577	23.2152	27.7958	22.421	22.8189
D.zingiberensis_LG01_G02675	B3	7.01981	6.74406	4.20986	1.21023	1.5843
D.zingiberensis_LG02_G00238	B3	0.69417	0.609039	0.644166	0.904669	0.792867
D.zingiberensis_LG03_G00150	B3	1.11452	1.04219	0.712221	0.573662	0.445689
D.zingiberensis_LG04_G00881	B3	3.4807	3.73576	2.9693	1.66765	0.94342
D.zingiberensis_LG05_G01076	B3	7.28337	10.2464	13.6918	17.1888	18.6438
D.zingiberensis_LG01_G01468	B3-ARF	17.7583	22.3483	22.3775	28.7285	28.0042
D.zingiberensis_LG04_G02047	B3-ARF	1.99801	1.46504	1.45067	0.853899	0.667312
D.zingiberensis_LG08_G01116	B3-ARF	62.4	55.8439	40.281	31.9751	28.6808
D.zingiberensis_LG09_G01687	B3-ARF	0.376599	0.482766	0.500004	1.1371	1.17783
D.zingiberensis_LG05_G00356	BBR-BPC	75.1358	166.037	203.391	288.039	213.108
D.zingiberensis_Contig55_G00013	bHLH	2.93545	1.77838	2.10715	1.7	1.49243
D.zingiberensis_LG01_G00167	bHLH	5.11522	6.2654	6.85446	7.91882	12.9523
D.zingiberensis_LG01_G02401	bHLH	52.8379	46.5772	16.9097	3.79262	9.57122
D.zingiberensis_LG01_G04419	bHLH	2.17157	0.587052	0.587052	0.0287578	0.201346
D.zingiberensis_LG01_G04606	bHLH	10.3719	3.60726	4.2411	1.98052	1.33573
D.zingiberensis_LG01_G05018	bHLH	7.60569	39.7117	62.7262	101.338	77.8314
D.zingiberensis_LG02_G02342	bHLH	16.2123	13.6346	15.868	15.3877	13.7914
D.zingiberensis_LG05_G00669	bHLH	2.40747	3.00553	1.5002	1.95626	1.24744
D.zingiberensis_LG05_G01415	bHLH	19.6826	25.1654	21.246	23.7156	16.8943
D.zingiberensis_LG06_G01513	bHLH	51.8744	43.9207	39.7096	30.0946	30.2922
D.zingiberensis_LG07_G00351	bHLH	121.219	96.4322	92.1596	77.0948	73.5761
D.zingiberensis_LG08_G01144	bHLH	0.901856	1.0072	1.12709	1.41524	4.49979
D.zingiberensis_LG09_G00767	bHLH	92.9319	83.1914	86.0662	63.8533	53.1168
D.zingiberensis_LG09_G01601	bHLH	1.34706	2.97922	2.9023	2.71102	0.862936
D.zingiberensis_LG10_G00258	bHLH	10.1223	10.0125	6.69547	3.97328	4.15692
D.zingiberensis_Contig45_G00007	bZIP	0.804642	0.349547	0.349547	0.0202513	0.0202513
D.zingiberensis_LG01_G00433	bZIP	9.16445	6.29787	7.9865	6.97307	4.61898
D.zingiberensis_LG01_G04639	bZIP	0.98729	0.479318	1.25776	0.973384	0.929439
D.zingiberensis_LG01_G05576	bZIP	13.4803	29.6527	36.6848	60.3979	64.7335
D.zingiberensis_LG03_G00224	bZIP	2.00836	2.78216	3.01888	3.6032	3.85125
D.zingiberensis_LG03_G01286	bZIP	21.2121	23.2606	22.2487	18.7892	41.9311
D.zingiberensis_LG05_G01322	bZIP	7.54973	3.65412	3.61867	0.889937	0.174849
D.zingiberensis_LG05_G02901	bZIP	0.25625	0.40192	0.565617	3.24201	3.01481
D.zingiberensis_LG06_G00016	bZIP	69.5549	67.8241	57.9552	67.726	74.9813
D.zingiberensis_LG09_G00078	bZIP	114.138	97.9193	74.7419	43.5965	76.7586
D.zingiberensis_LG01_G02872	C2C2-CO-like	21.0166	14.0016	14.6692	14.9248	13.4954
D.zingiberensis_LG01_G03204	C2C2-CO-like	509.563	424.762	220.623	45.3498	135.93
D.zingiberensis_LG01_G04921	C2C2-CO-like	2.6982	1.85305	1.65832	1.62262	1.09876
D.zingiberensis_LG01_G03702	C2C2-Dof	11.0316	2.91299	3.70579	2.57255	2.7988
D.zingiberensis_LG01_G03966	C2C2-Dof	0.773275	0.388015	0.327206	0	0
D.zingiberensis_LG01_G04517	C2C2-Dof	10.4296	8.29064	7.28182	7.35343	10.9462
D.zingiberensis_LG01_G04564	C2C2-Dof	3.3522	3.70558	3.46256	3.52091	6.73772
D.zingiberensis_LG02_G00226	C2C2-Dof	3.84012	4.16457	5.73353	8.62856	7.99403
D.zingiberensis_LG04_G01976	C2C2-Dof	24.6318	25.1651	17.5021	13.2154	11.5587
D.zingiberensis_LG08_G00140	C2C2-Dof	3.47391	4.4434	6.60808	8.57862	12.2293
D.zingiberensis_LG01_G02136	C2C2-GATA	0.984741	2.73362	3.91826	13.0557	17.9365
D.zingiberensis_LG01_G02684	C2C2-GATA	8.39854	10.0118	8.61516	11.234	7.13851
D.zingiberensis_LG01_G04283	C2C2-GATA	2.85339	2.0876	2.09302	0.962398	1.00708
D.zingiberensis_LG03_G00976	C2C2-GATA	145.439	118.981	97.1556	61.0203	97.074
D.zingiberensis_LG04_G00529	C2C2-GATA	95.1079	42.0811	40.7867	25.4647	26.648
D.zingiberensis_LG04_G02767	C2C2-GATA	26.8685	18.6605	16.3352	11.61	13.5684
D.zingiberensis_LG08_G00049	C2C2-GATA	1.46979	0.736896	0.689409	0.33168	0.0430044
D.zingiberensis_LG08_G00356	C2C2-GATA	7.44631	6.06519	4.37281	2.7264	3.10986
D.zingiberensis_LG09_G01276	C2C2-GATA	28.3549	13.0711	11.6714	5.14059	5.18017
D.zingiberensis_LG10_G00253	C2C2-GATA	107.46	38.7103	37.0469	18.4262	8.6622
D.zingiberensis_LG01_G06234	C2C2-LSD	67.8821	55.8806	46.3423	22.6965	31.7325
D.zingiberensis_LG02_G02535	C2C2-YABBY	28.582	16.6233	21.0526	17.2292	18.9686
D.zingiberensis_LG08_G01893	C2C2-YABBY	29.3519	14.8631	20.7393	17.0849	16.8007
D.zingiberensis_LG10_G00324	C2C2-YABBY	3.63871	1.95357	2.11895	1.98256	2.41926
D.zingiberensis_Contig109_G00012	C2H2	1.58318	0.671151	0.463104	0.575089	0.405044
D.zingiberensis_Contig43_G00013	C2H2	9.22807	9.92463	6.0059	7.75985	6.05427
D.zingiberensis_LG01_G00588	C2H2	126.787	114.227	87.3834	58.9379	64.2
D.zingiberensis_LG01_G03570	C2H2	5.96463	4.5308	4.13466	2.06384	2.28475
D.zingiberensis_LG02_G00199	C2H2	201.939	135.963	112.966	68.699	125.088
D.zingiberensis_LG04_G00488	C2H2	0.124796	0.714094	0.93143	1.28794	1.09807
D.zingiberensis_LG04_G02722	C2H2	77.2101	112.931	132.809	174.914	180.384
D.zingiberensis_LG05_G00005	C2H2	17.8377	12.1865	8.99108	4.69381	7.7276
D.zingiberensis_LG09_G01087	C2H2	48.377	42.808	28.6395	12.1008	18.226
D.zingiberensis_Contig11_G00004	C3H	6.84588	10.2528	6.84291	12.2513	7.48569
D.zingiberensis_LG01_G05172	C3H	163.212	219.071	253.268	270.803	369.286
D.zingiberensis_LG04_G02639	C3H	9.94578	9.87483	9.82664	9.32073	7.89711
D.zingiberensis_LG02_G02393	CPP	0.450342	0.88581	0.5739	1.01211	0.52452
D.zingiberensis_LG07_G00512	CSD	59.9775	86.5479	98.5578	138.583	127.77
D.zingiberensis_LG05_G02402	DBB	10.8653	25.8818	31.1089	52.6342	40.5406
D.zingiberensis_LG09_G01763	DBB	462.554	370.409	291.384	147.399	146.589
D.zingiberensis_LG01_G04565	G2-like	83.992	76.3086	60.6974	36.2141	46.4453
D.zingiberensis_LG01_G04713	G2-like	0.53368	0.734892	0.42203	0.627314	0.281203
D.zingiberensis_LG01_G05474	G2-like	19.3347	26.3127	36.5839	47.9671	44.3303
D.zingiberensis_LG02_G00766	G2-like	8.06525	6.73458	6.23634	6.32564	4.53119
D.zingiberensis_LG03_G02618	G2-like	8.93289	5.94084	5.28688	3.84386	3.61794
D.zingiberensis_LG03_G03025	G2-like	1.49022	4.43319	5.8648	9.56237	9.99212
D.zingiberensis_LG04_G01731	G2-like	4.57457	6.85598	12.5972	17.0758	14.515
D.zingiberensis_LG05_G00346	G2-like	29.1596	25.6969	23.6388	19.3289	21.4123
D.zingiberensis_LG07_G00316	G2-like	96.3132	74.5101	44.2199	25.0402	60.7156
D.zingiberensis_LG10_G00711	G2-like	0.688612	1.29079	1.66156	2.62942	4.28256
D.zingiberensis_LG03_G01142	GeBP	1.48074	0.982146	0.406677	0.129466	0.0966372
D.zingiberensis_Contig107_G00013	GRAS	3.20005	2.18177	1.94027	0.368412	0.648574
D.zingiberensis_Contig50_G00005	GRAS	0.507905	0.350556	0.111854	0.165793	0.133498
D.zingiberensis_LG01_G04268	GRAS	25.7636	41.4012	48.1935	63.3936	55.7689
D.zingiberensis_LG02_G02111	GRAS	8.46212	8.18332	6.54232	6.41566	5.5132
D.zingiberensis_LG03_G02364	GRAS	1.25248	1.56823	1.65395	2.75362	3.64353
D.zingiberensis_LG08_G01867	GRAS	9.15613	5.80772	6.13776	6.10091	6.39349
D.zingiberensis_LG06_G00112	GRF	15.024	12.056	4.09246	1.69614	3.58295
D.zingiberensis_LG01_G00321	HB-BELL	5.32289	6.74226	7.41129	9.66977	9.00799
D.zingiberensis_LG05_G02827	HB-BELL	29.1485	75.6184	106.032	145.858	124.37
D.zingiberensis_LG07_G00134	HB-BELL	0.631886	0.502978	0.841358	0.659038	1.1084
D.zingiberensis_LG09_G01812	HB-BELL	46.6671	92.8352	113.312	151.677	134.817
D.zingiberensis_LG01_G03568	HB-HD-ZIP	20.6462	36.9986	43.8675	61.7792	54.0875
D.zingiberensis_LG01_G03675	HB-HD-ZIP	4.93277	3.1366	4.01953	3.94301	3.87515
D.zingiberensis_LG01_G06173	HB-HD-ZIP	4.27092	5.88658	7.86561	10.2398	9.17697
D.zingiberensis_LG02_G01335	HB-HD-ZIP	0.592705	2.75521	4.71239	7.5708	5.94398
D.zingiberensis_LG03_G01379	HB-HD-ZIP	154.773	142.003	146.374	149.259	133.337
D.zingiberensis_LG04_G00864	HB-KNOX	93.6068	77.4938	67.3404	39.4708	37.6465
D.zingiberensis_LG08_G01419	HB-KNOX	0.815951	0.41781	0.151991	0.0404888	0.206951
D.zingiberensis_Contig47_G00005	HB-other	1.82762	3.22286	5.7952	8.33352	7.29107
D.zingiberensis_Contig62_G00003	HB-other	0.273868	0.558841	0.899027	1.2359	1.05144
D.zingiberensis_Contig9_G00005	HB-other	1.04537	1.50729	3.18642	4.53352	4.09694
D.zingiberensis_LG01_G04190	HB-other	57.3676	39.156	35.4402	27.3114	31.7256
D.zingiberensis_LG04_G00068	HB-other	6.94996	13.7871	14.4379	14.2286	6.03431
D.zingiberensis_LG01_G00771	HSF	13.3139	9.06354	6.62493	2.61557	1.96569
D.zingiberensis_LG02_G01439	HSF	0.901585	1.0689	0.715226	1.09572	1.44714
D.zingiberensis_LG03_G00876	HSF	6.79059	7.80554	10.1391	10.6161	8.81288
D.zingiberensis_LG05_G00938	HSF	38.1848	31.4695	13.3963	6.89063	17.508
D.zingiberensis_LG04_G00100	LIM	106.607	81.3606	63.8982	37.853	53.3307
D.zingiberensis_LG08_G00956	LIM	35.7211	57.2629	72.8299	91.1383	108.372
D.zingiberensis_LG03_G02319	LOB	1.63994	1.99136	2.59966	2.9703	4.00577
D.zingiberensis_LG02_G01862	MADS-MIKC	106.576	95.097	90.0473	111.771	99.7433
D.zingiberensis_LG04_G00869	MADS-MIKC	3.47979	2.87452	3.24153	2.05751	1.76321
D.zingiberensis_LG09_G01035	MADS-MIKC	10.2586	4.74735	4.97231	4.72929	3.29095
D.zingiberensis_LG09_G01818	MADS-MIKC	25.6096	22.0439	26.8935	28.3889	50.411
D.zingiberensis_LG01_G05492	MADS-M-type	14.6676	36.4888	59.9976	81.8042	61.3345
D.zingiberensis_LG03_G03527	MADS-M-type	10.5407	7.83879	5.07301	2.98779	1.89188
D.zingiberensis_LG01_G04048	MYB	8.63285	4.58782	3.63537	3.09245	3.41765
D.zingiberensis_LG01_G04562	MYB	22.8685	17.5192	18.2963	9.5579	10.3417
D.zingiberensis_LG01_G04583	MYB	4.73526	3.00072	1.99772	1.47167	2.24164
D.zingiberensis_LG01_G04584	MYB	2.67077	0.962228	0.595934	0.120504	0.208695
D.zingiberensis_LG02_G00435	MYB	0.570648	0.786595	0.415583	1.1618	1.16984
D.zingiberensis_LG03_G00420	MYB	12.395	8.97482	7.20542	4.8174	4.19241
D.zingiberensis_LG03_G02610	MYB	27.5483	20.1397	18.7359	9.37095	9.1171
D.zingiberensis_LG04_G01708	MYB	63.3896	55.0165	41.1824	31.2927	30.5059
D.zingiberensis_LG04_G02014	MYB	30.1463	22.372	9.5222	3.55683	1.80992
D.zingiberensis_LG04_G02900	MYB	13.3726	12.9769	8.21131	4.26185	4.56099
D.zingiberensis_LG05_G00891	MYB	0.0325732	0.103043	0.19247	2.81702	2.80137
D.zingiberensis_LG05_G01544	MYB	23.1889	18.4129	12.4152	8.83484	9.63886
D.zingiberensis_LG06_G01625	MYB	0.171567	0.377573	0.516799	0.717321	0.76938
D.zingiberensis_LG07_G00529	MYB	4.88308	3.86331	3.07317	1.71393	1.74377
D.zingiberensis_LG07_G02117	MYB	1.24499	1.20337	1.37	1.42108	0.660948
D.zingiberensis_LG09_G01328	MYB	3.92376	6.03432	6.92967	9.68223	8.58053
D.zingiberensis_Contig155_G00001	MYB-related	8.72835	8.06439	10.4379	12.4407	12.2297
D.zingiberensis_Contig48_G00005	MYB-related	21.5582	22.5787	23.6085	24.7134	20.7039
D.zingiberensis_LG01_G02145	MYB-related	3.1844	1.07073	0.887471	0.0609381	0.309875
D.zingiberensis_LG01_G03884	MYB-related	2.63886	4.63232	4.6859	5.34523	5.62022
D.zingiberensis_LG01_G04554	MYB-related	32.3347	53.9476	74.8136	99.8538	78.2855
D.zingiberensis_LG01_G04585	MYB-related	18.38	5.45843	4.34638	0.398142	0.196838
D.zingiberensis_LG02_G01096	MYB-related	7.01241	17.5178	20.766	27.0486	15.9455
D.zingiberensis_LG03_G00944	MYB-related	144.93	118.712	58.9294	41.7931	30.3373
D.zingiberensis_LG04_G00931	MYB-related	8.89305	8.19696	5.43356	1.2555	2.10323
D.zingiberensis_LG04_G00948	MYB-related	35.2281	31.8737	21.4483	5.55856	9.07024
D.zingiberensis_LG04_G02745	MYB-related	5.63516	2.74353	2.41523	0.430867	0.40026
D.zingiberensis_LG04_G02798	MYB-related	2.33633	1.2111	0.411421	0.117741	0.117741
D.zingiberensis_LG05_G00888	MYB-related	48.5074	43.4113	35.051	23.5711	22.1722
D.zingiberensis_LG05_G01169	MYB-related	71.4792	51.5908	32.8537	32.5722	33.6447
D.zingiberensis_LG07_G00293	MYB-related	233.781	214.275	122.34	42.6143	107.166
D.zingiberensis_LG07_G02115	MYB-related	1498.04	1192.44	913.514	383.163	343.009
D.zingiberensis_LG09_G01371	MYB-related	44.4742	40.5403	28.9736	15.254	24.6524
D.zingiberensis_LG09_G01722	MYB-related	1898.53	1640.63	1426.64	828.351	717.138
D.zingiberensis_LG10_G00114	MYB-related	119.328	135.942	132.116	108.835	101.203
D.zingiberensis_Contig182_G00001	NAC	2.34347	6.20418	9.18743	13.4066	13.2521
D.zingiberensis_LG01_G01640	NAC	4.79628	7.28883	9.61901	12.5427	13.0884
D.zingiberensis_LG01_G01641	NAC	0.685899	1.73778	2.63942	4.96362	4.29281
D.zingiberensis_LG01_G05044	NAC	10.3072	8.41842	5.85925	3.35311	5.06518
D.zingiberensis_LG01_G05318	NAC	1.24171	0.571407	0.921483	0.634272	0.515321
D.zingiberensis_LG02_G00330	NAC	47.2803	49.9541	30.542	39.8045	33.6036
D.zingiberensis_LG03_G01627	NAC	2.32998	3.91441	3.4942	4.48979	3.5406
D.zingiberensis_LG04_G01968	NAC	3.68134	13.7825	15.3112	27.8694	20.3944
D.zingiberensis_LG05_G00312	NAC	2.42816	4.32413	3.52069	4.14043	3.9901
D.zingiberensis_LG05_G01551	NAC	1.65765	5.29394	7.84896	12.2445	11.9734
D.zingiberensis_LG06_G00786	NAC	1.27088	0.829816	0.108705	0.0381566	0.0890506
D.zingiberensis_LG09_G00758	NAC	1.2071	13.6816	22.198	34.1132	22.2154
D.zingiberensis_LG10_G00327	NAC	1.02076	0.657974	0.616699	0.267666	0.134569
D.zingiberensis_LG01_G04626	NF-YB	20.0628	7.01605	8.99138	3.99218	3.403
D.zingiberensis_LG03_G02323	NF-YC	41.3097	58.9088	82.3393	104.145	114.305
D.zingiberensis_LG04_G00888	OFP	1.22606	0.612584	0.42855	0.197778	0.246692
D.zingiberensis_LG09_G01829	OFP	1.22363	1.35378	0.739305	0.663211	0.283841
D.zingiberensis_LG01_G03412	PLATZ	2.51036	1.38302	0.616112	0.199562	0.323409
D.zingiberensis_LG01_G06224	PLATZ	101.353	55.6235	45.1175	28.2927	55.9025
D.zingiberensis_LG09_G01076	PLATZ	9.11024	4.97892	3.87208	3.09896	2.3991
D.zingiberensis_LG01_G03360	SBP	5.1868	5.89695	5.10628	5.81681	8.59731
D.zingiberensis_LG01_G06044	SBP	0.907751	1.03802	1.14016	1.74627	2.08561
D.zingiberensis_LG02_G02847	SBP	16.5825	11.8796	7.46761	8.3285	8.06193
D.zingiberensis_LG05_G00015	SBP	1.48473	2.40957	1.83932	2.00536	1.03865
D.zingiberensis_LG05_G00039	SBP	1.22204	2.23854	1.9334	2.24076	0.899377
D.zingiberensis_LG06_G00544	SBP	12.3868	10.3363	8.00675	5.97749	4.86274
D.zingiberensis_LG08_G01097	SBP	53.5417	49.7381	39.9788	30.417	45.1951
D.zingiberensis_LG08_G01747	SBP	50.4124	33.4982	31.2737	23.8099	29.5134
D.zingiberensis_LG10_G00243	SBP	2.48329	2.85101	2.02664	1.8155	0.641243
D.zingiberensis_LG10_G00244	SBP	1.1185	1.21878	0.652638	0.490013	0.200321
D.zingiberensis_Contig31_G00005	TCP	9.8142	8.82469	6.40678	5.32811	7.71008
D.zingiberensis_Contig37_G00004	TCP	5.19337	4.56682	2.91393	0.986128	3.09039
D.zingiberensis_LG01_G05634	TCP	124.519	100.686	70.7947	47.2558	66.4105
D.zingiberensis_LG04_G01691	TCP	4.0509	4.08551	3.55707	2.05474	2.72447
D.zingiberensis_LG04_G02463	TCP	3.4307	2.24872	2.28513	1.50263	1.29835
D.zingiberensis_LG01_G03487	Tify	28.3737	43.6991	54.6872	62.523	68.7258
D.zingiberensis_LG01_G03759	Tify	81.0779	108.975	148.363	197.216	202.946
D.zingiberensis_LG02_G00940	Tify	40.197	40.6688	28.6646	26.4546	51.5913
D.zingiberensis_LG04_G00968	Trihelix	55.2443	44.2551	43.0902	40.1692	46.7855
D.zingiberensis_LG05_G01846	Trihelix	16.1815	22.7946	31.9264	42.9573	40.0984
D.zingiberensis_LG09_G01802	Trihelix	22.2519	14.4549	12.9413	6.01315	7.0085
D.zingiberensis_LG01_G05346	TUB	12.9525	18.6185	21.5318	29.1819	26.175
D.zingiberensis_LG03_G01393	Whirly	5.95911	7.07858	7.9049	9.29739	12.0409
D.zingiberensis_LG03_G01417	Whirly	40.7339	51.4437	54.5393	67.9868	79.1036
D.zingiberensis_Contig50_G00007	WRKY	5.43642	7.63734	6.98576	9.0611	6.34878
D.zingiberensis_Contig50_G00019	WRKY	0.762424	1.32022	1.42338	2.43902	3.0601
D.zingiberensis_Contig50_G00022	WRKY	13.4951	5.17524	5.19505	2.09662	1.09248
D.zingiberensis_LG01_G00112	WRKY	3.72588	4.67637	5.04071	8.45737	10.0038
D.zingiberensis_LG01_G00565	WRKY	10.2737	18.9572	21.7254	46.7401	44.7187
D.zingiberensis_LG01_G01153	WRKY	0.0672885	0.0803642	0.103027	0.286676	5.35366
D.zingiberensis_LG01_G01402	WRKY	16.5269	15.8738	15.6533	16.9108	19.5231
D.zingiberensis_LG01_G01776	WRKY	8.47876	14.6317	23.1289	27.7269	27.332
D.zingiberensis_LG01_G05259	WRKY	134.897	121.885	101.174	57.3219	71.5844
D.zingiberensis_LG01_G05500	WRKY	141.053	119.939	111.896	76.8693	89.0995
D.zingiberensis_LG01_G05817	WRKY	24.5783	20.156	20.6853	19.2492	26.8446
D.zingiberensis_LG02_G01952	WRKY	2.79915	3.90448	4.6771	5.62509	7.10357
D.zingiberensis_LG03_G01830	WRKY	15.49	27.4839	36.6522	45.7901	39.1347
D.zingiberensis_LG03_G02135	WRKY	0.40977	1.46617	1.90317	2.13761	1.72197
D.zingiberensis_LG03_G02196	WRKY	0.961394	3.42755	3.98445	7.05635	6.33216
D.zingiberensis_LG03_G02228	WRKY	0.456738	1.52488	1.94813	2.97473	2.77916
D.zingiberensis_LG03_G03445	WRKY	1.78839	2.81817	2.96598	3.50261	3.11733
D.zingiberensis_LG05_G00799	WRKY	13.8949	11.3946	9.77998	10.1941	9.14462
D.zingiberensis_LG05_G00957	WRKY	2.06343	3.39307	6.27432	7.87111	6.38602
D.zingiberensis_LG05_G02007	WRKY	0	0	0	0.271227	0.482272
D.zingiberensis_LG08_G00426	WRKY	5.59878	13.1066	15.0909	26.0542	21.2522
D.zingiberensis_LG08_G01450	WRKY	0.133671	0.133671	0.132492	0.387224	0.434214
D.zingiberensis_LG01_G00885	zf-HD	15.2373	17.8167	17.1808	23.8787	19.7326
D.zingiberensis_LG01_G04586	zf-HD	2.22663	0.396293	0.239297	0.0365519	0
D.zingiberensis_LG04_G01710	zf-HD	12.266	36.8426	41.3139	65.4015	44.0485
