# Supplementary material for: Genome-wide methylation, transcriptome and characteristic metabolites reveal the balance between diosgenin and brassinosteroids in Dioscorea zingiberensis
Source: Hortic Res. 2024 Feb 23;11(4):uhae056. doi: 10.1093/hr/uhae056 (PMC11040209; doi:10.1093/hr/uhae056)
Supplement: Web_Material_uhae055 [file web_material_uhae056.zip › Supplementary Data Table 4.xlsx]

## Sheet: TRs
GeneID	TRFamilyName	DZB0H	DZB6H	DZB12H	DZB24H	DZB48H
D.zingiberensis_LG01_G02667	AUX/IAA	26.6874	8.44407	7.10214	1.77457	0.88951
D.zingiberensis_LG02_G01558	AUX/IAA	5.36394	2.23016	2.88683	1.69104	1.20871
D.zingiberensis_LG02_G02336	AUX/IAA	494.684	299.709	286.512	168.575	151.452
D.zingiberensis_LG02_G02337	AUX/IAA	63.618	27.8066	49.8104	44.3803	40.9264
D.zingiberensis_LG05_G00907	AUX/IAA	98.1418	89.6643	66.8201	40.4061	73.1434
D.zingiberensis_LG08_G00327	AUX/IAA	3.68125	8.08376	11.0909	12.8122	9.754
D.zingiberensis_LG08_G01980	AUX/IAA	712.122	504.75	508.863	319.233	323.976
D.zingiberensis_LG08_G01981	AUX/IAA	35.3133	17.7683	22.1007	16.9639	13.1276
D.zingiberensis_LG01_G04540	GNAT	188.466	158.464	127.029	94.9875	142.08
D.zingiberensis_LG02_G00197	GNAT	0.287975	1.74732	1.84255	2.77239	1.47954
D.zingiberensis_LG02_G02029	GNAT	5.41476	5.35805	4.72959	5.08831	15.5245
D.zingiberensis_LG06_G00736	GNAT	82.3857	71.6091	61.9442	40.5857	57.7275
D.zingiberensis_LG08_G01237	GNAT	1.04298	2.80957	4.11256	6.03352	5.36047
D.zingiberensis_LG08_G01265	GNAT	10.0038	20.2268	24.9683	37.1449	29.4171
D.zingiberensis_LG01_G06196	Jumonji	6.04893	4.38599	3.73774	2.80025	2.8867
D.zingiberensis_LG05_G00345	Jumonji	2.55696	0.941186	0.905215	0.233712	0.405583
D.zingiberensis_LG08_G00654	Jumonji	7.80504	13.8758	13.7988	22.3411	34.1547
D.zingiberensis_Contig127_G00004	LUG	135.151	122.286	83.9472	41.938	39.0999
D.zingiberensis_LG02_G00645	mTERF	6.4117	8.4008	10.2599	14.263	14.6671
D.zingiberensis_LG03_G01557	mTERF	1.50056	1.99113	2.37353	3.14542	3.388
D.zingiberensis_LG04_G00047	mTERF	30.9972	44.4856	57.0524	69.3263	46.3823
D.zingiberensis_LG04_G01536	mTERF	3.76536	4.9867	6.56724	7.7394	7.87996
D.zingiberensis_LG04_G01542	mTERF	1.94947	2.53353	2.96824	2.74649	4.31666
D.zingiberensis_LG04_G01569	mTERF	12.6397	17.148	17.6544	18.6522	29.5801
D.zingiberensis_LG06_G00012	mTERF	2.69038	3.75507	4.08267	6.00776	6.49437
D.zingiberensis_LG06_G01003	mTERF	8.61784	7.78854	5.76789	5.0748	5.6824
D.zingiberensis_LG01_G01426	Others	51.9091	57.2281	63.0601	61.0437	75.7863
D.zingiberensis_LG01_G02383	Others	6.32834	5.59219	6.22294	6.07382	11.8931
D.zingiberensis_LG01_G05700	Others	25.744	23.6149	15.7383	12.8162	12.2424
D.zingiberensis_LG03_G00726	Others	64.2571	50.7066	32.9626	20.4126	44.8759
D.zingiberensis_LG03_G02333	Others	16.4147	10.4037	7.15135	4.42401	18.6026
D.zingiberensis_LG03_G02695	Others	13.3182	11.3827	9.65467	8.98607	9.21896
D.zingiberensis_LG04_G01275	Others	47.0915	38.5259	39.3035	26.2218	24.0091
D.zingiberensis_LG05_G00024	Others	16.2462	13.5029	10.1326	3.03774	5.48256
D.zingiberensis_LG05_G00114	Others	17.416	15.1684	10.0602	4.26163	5.63225
D.zingiberensis_LG05_G00687	Others	1.56537	7.30887	9.38728	18.1264	22.7847
D.zingiberensis_LG05_G01215	Others	15.2762	16.8316	7.51992	8.50899	37.6212
D.zingiberensis_LG05_G02352	Others	39.4451	33.1165	24.439	16.1612	16.0094
D.zingiberensis_LG06_G00574	Others	1.5536	2.33334	2.50302	4.28695	7.42782
D.zingiberensis_LG07_G00795	Others	8.31888	8.92731	10.6147	12.0399	9.9964
D.zingiberensis_LG08_G01139	Others	52.9301	74.5932	82.5259	118.076	104.974
D.zingiberensis_LG10_G00483	Others	10.5967	11.3517	9.91449	11.5449	10.5288
D.zingiberensis_LG01_G03854	PHD	3.53738	2.54496	2.39138	1.27865	1.66611
D.zingiberensis_LG03_G02031	PHD	1.42985	1.42089	1.86897	1.95228	2.08907
D.zingiberensis_LG01_G00201	Pseudo ARR-B	38.3377	36.2732	37.4288	36.3034	27.0123
D.zingiberensis_LG01_G03976	Pseudo ARR-B	275.616	273.651	279.304	296.478	204.859
D.zingiberensis_LG03_G00132	Pseudo ARR-B	1.63027	4.90548	7.69219	13.287	12.5561
D.zingiberensis_LG03_G00168	Pseudo ARR-B	3.40079	5.96351	6.43483	11.0136	10.6941
D.zingiberensis_LG05_G02833	Pseudo ARR-B	11.9522	36.7106	55.2626	87.6538	67.3713
D.zingiberensis_LG09_G01732	Pseudo ARR-B	25.8525	48.5921	66.8216	92.3091	62.9363
D.zingiberensis_LG05_G03004	RB	18.3902	17.5366	18.9911	16.7884	13.44
D.zingiberensis_LG04_G02137	Rcd1-like	5.37208	3.96366	3.86526	3.53904	3.20804
D.zingiberensis_LG01_G00128	SET	10.7416	8.95491	8.77506	9.4569	8.51524
D.zingiberensis_LG01_G00489	SET	9.56416	11.985	14.8881	18.091	17.2345
D.zingiberensis_LG04_G00913	SET	32.5464	32.5033	31.0119	25.7395	24.6625
D.zingiberensis_LG04_G01044	SET	4.96358	5.81597	7.25544	9.64106	11.2499
D.zingiberensis_LG04_G01173	SET	3.0551	4.76629	5.71474	8.76663	9.8975
D.zingiberensis_LG07_G00092	SET	6.82508	7.56784	1.50281	4.31756	3.12501
D.zingiberensis_LG08_G01281	SET	0.43684	0.250463	0.145938	0.0918624	0.101525
D.zingiberensis_LG06_G01618	SNF2	1.55235	2.17205	3.107	4.34077	3.89938
D.zingiberensis_LG01_G03284	SWI/SNF-BAF60b	4.84329	4.94746	6.86147	7.2663	6.64068
D.zingiberensis_LG04_G00184	SWI/SNF-BAF60b	83.1283	88.2341	99.0982	92.4901	153.658
D.zingiberensis_LG05_G01955	TAZ	57.9424	138.568	231.388	292.339	233.71
D.zingiberensis_LG01_G03217	TRAF	133.259	138.293	112.57	73.2073	78.0673
D.zingiberensis_LG03_G02353	TRAF	0.418575	1.23877	2.15425	4.06847	3.99638
