# Supplementary material for: Genome-wide methylation, transcriptome and characteristic metabolites reveal the balance between diosgenin and brassinosteroids in Dioscorea zingiberensis
Source: Hortic Res. 2024 Feb 23;11(4):uhae056. doi: 10.1093/hr/uhae056 (PMC11040209; doi:10.1093/hr/uhae056)
Supplement: Web_Material_uhae055 [file web_material_uhae056.zip › Supplementary Data Table 5.xlsx]

## Sheet: Sheet1
LibraryID	Sample name	Raw_reads	Raw_bases(G)	clean_reads	clean_bases(G)	Clean_ratio(%)	Q20(%)	Q30(%)	GC(%)	BS conversion rate(%)
FDLM220243061-1a	DZB0H_C1	61998981	18.6	60040850	16.39	88.12	96	88.57	22.41	99.738
FDLM220243062-1a	DZB0H_C2	61517797	18.46	59338355	16.16	87.54	95.83	88.37	23.55	99.741
FDLM220243063-1a	DZB0H_C3	62278725	18.68	60121095	16.38	87.69	95.85	88.36	23.21	99.733
FDLM220243064-1a	DZB6H_C1	61538216	18.46	59629890	16.28	88.19	95.94	88.5	22.85	99.706
FDLM220243065-1a	DZB6H_C2	65310027	19.59	63343622	17.3	88.31	96.13	88.95	22.76	99.744
FDLM220243066-1a	DZB6H_C3	62165260	18.65	60172812	16.42	88.04	95.92	88.43	22.38	99.738
FDLM220243067-1a	DZB12H_C1	60801360	18.24	58801301	16.04	87.94	95.9	88.37	22.86	99.743
FDLM220243068-1a	DZB12H_C2	66885057	20.07	64785455	17.69	88.14	96.09	88.8	22.48	99.74
FDLM220243069-1a	DZB12H_C3	59128183	17.74	56863145	15.48	87.26	95.56	87.7	22.62	99.727
FDLM220243070-1a	DZB24H_C1	60174187	18.05	57530262	15.61	86.48	95.29	87.3	23.2	99.738
FDLM220243071-1a	DZB24H_C2	63324310	19	61137462	16.66	87.68	95.72	88.05	22.52	99.737
FDLM220243072-1a	DZB24H_C3	66751508	20.03	64558090	17.61	87.92	95.99	88.63	23.05	99.733
FDLM220243073-1a	DZB48H_C1	61946532	18.58	59878974	16.32	87.84	95.86	88.31	23.17	99.729
FDLM220243074-1a	DZB48H_C2	65812193	19.74	63634391	17.34	87.84	95.93	88.56	22.77	99.729
FDLM220243075-1a	DZB48H_C3	62983156	18.89	60850126	16.61	87.93	96.08	88.81	22.46	99.734
