# Supplementary material for: Genome-wide methylation, transcriptome and characteristic metabolites reveal the balance between diosgenin and brassinosteroids in Dioscorea zingiberensis
Source: Hortic Res. 2024 Feb 23;11(4):uhae056. doi: 10.1093/hr/uhae056 (PMC11040209; doi:10.1093/hr/uhae056)
Supplement: Web_Material_uhae055 [file web_material_uhae056.zip › Supplementary Data Table 6.xlsx]

## Sheet: Sheet1
	Name	standard curve	R*R
1	Castasterone	y = 0.01535X + -0.00936	0.99778
2	Campsterol	y = 9E-09X + 1.4291	0.9969
3	Cholesterol	y = 8E-08X + 0.6829	0.9906
4	Diosgenin	y = 5E-07X + 1.6219	0.9937
