# Supplementary material for: Genome-wide methylation, transcriptome and characteristic metabolites reveal the balance between diosgenin and brassinosteroids in Dioscorea zingiberensis
Source: Hortic Res. 2024 Feb 23;11(4):uhae056. doi: 10.1093/hr/uhae056 (PMC11040209; doi:10.1093/hr/uhae056)
Supplement: Web_Material_uhae055 [file web_material_uhae056.zip › Supplementary Data Table 7.xlsx]

## Sheet: Primer
Name	5’-3’
SMO1-qF	TCTATGGCGGTGCTGAATATC
SMO1-qR	CCCTTGTCAGTCCCGTAAAT
CYP51A-qF	ACCTGGGAGAGAAGAGGATAAG
CYP51A-qR	CCACCATAGCATTCCAGTCAA
8,7-SI-qF	ACTGCTGGTGGATTCTTATACC
8,7-SI-qR	TTGGCCTTGGTCTTCTTCTC
C5-SD-qF	CAGTTTGGACAGCCAACATTC
C5-SD-qR	GTGACCGTAGTTGTGACGATAA
DWF1-qF	ACATTGCCAAACAGCACTTAC
DWF1-qR	CTTGCCTTCCCAGTACATAGAC
CYP72-qF	GGAACTCGGTGGGATTACTTAC
CYP72-qR	AACTCTTTGGCGTCTTCTCC
CYP90-qF	TCACTCTGGCTATCTACTTCCT
CYP90-qR	CTCTCTGCTTCTTCATCCTCAC
CPD-qF	TCCCTTCTTTCCTCTCCTCTTA
CPD-qR	CTTCTCTTTCTCAGCACCTCTC
Actin-qF	CGGAGAGAGGCTATTCATTCAC
Actin-qR	GGTTTCCAGCTCCTGTTCATA
